# Supplementary material for: Pan-cancer study detects genetic risk variants and shared genetic basis in two large cohorts
Source: Nat Commun. 2020 Sep 4;11:4423. doi: 10.1038/s41467-020-18246-6 (PMC7473862; doi:10.1038/s41467-020-18246-6)
Supplement: Supplementary file 3 — Supplementary Data 1 [file 41467_2020_18246_MOESM3_ESM.xlsx]

## Sheet: Supplementary Data 1
Supplementary Data 1. Previously unreported variant associations with cancers from GWAS of UK Biobank (UKB) and Kaiser Permanente Genetic Epidemiology Research on Adult Health and Aging (GERA) cohorts. Bold indicates genome-wide significant (p < 5E-8) associations; a green background indicates genome-wide significance upon meta-analysis across cohorts, and a yellow background indicates genome-wid…
									Minor Allele Frequency (in Controls)			Genotyped?			INFO Score			Variant Association Odds Ratio
Cancer Site	Variant	Chrom	Position	Locus	Gene	REF (Reference Allele)	ALT (Effect allele)	Minor Allele	UKB	GERA		UKB	GERA		UKB	GERA		UKB	GERA	Meta	Meta P	P for Cochran's Q Statistic	I2 Heterogeneity Index
Bladder	rs111812445	2	235662801	2q37.2	Intergenic	A	G	A	0.018431	NA		no	NA		0.760026	NA		0.5487	NA	0.5487	4.733e-07	NA	NA
Bladder	rs76088467	6	21795787	6p22.3	CASC15	G	A	G	0.024718	0.0301		yes	no		1	0.867198		0.6711	0.585	0.6415	2.339e-08	0.4168	0
Bladder	rs10777753	12	96322602	12q23.1	CCDC38	G	A	A	0.39793	0.5024		no	no		0.998348	0.866284		1.1885	1.1652	1.182	6.688e-08	0.7743	0
Bladder	rs111249728	19	39720965	19q13.2	Intergenic	C	G	C	NA	0.0216		NA	no		NA	0.52064		NA	0.3725	0.3725	3.382e-07	NA	NA
Breast	rs6752414	2	121425339	2q14.2	Intergenic	T	C	T	0.07653	0.083		no	no		0.964169	0.896174		0.8881	0.8706	0.8844	1.809e-09	0.6936	0
Breast	rs774002109	2	213544460	2q34	Intergenic	A	AT	A	0.379307	NA		no	NA		0.992406	NA		0.932	NA	0.932	4.048e-08	NA	NA
Breast	rs8027730	15	49872585	15q21.2	FAM227B	A	C	A	0.483922	0.4731		no	yes		0.999321	0.999989		1.0585	1.0841	1.0638	2.679e-08	0.3817	0
Breast	rs4911315	20	31886246	20q11.21	BPIFB1	T	A	A	0.105592	0.0883		no	no		0.96754	0.926028		1.0893	1.1125	1.0935	7.675e-07	0.6537	0
Cervix	rs10175462	2	113988492	2q13	PAX8	A	G	A	0.361677	0.3665		yes	no		1	0.988397		1.1593	1.0799	1.1519	7.714e-14	0.2841	12.83
Cervix	rs2856437	6	32157364	6p21.32	PBX2	A	G	A	0.063203	0.0462		yes	no		1	0.982097		0.7609	0.8764	0.7673	1.243e-15	0.3149	0.98
Cervix	rs183652081	10	103799759	10q24.32	ARMH3	A	G	A	NA	0.0339		NA	no		NA	0.485379		NA	0.4016	0.4016	3.839e-07	NA	NA
Colon	rs4381148	1	183803426	1q25.3	RGL1	G	C	C	0.444434	0.4465		no	no		0.9988	0.997892		1.1324	1.1056	1.1261	3.158e-07	0.6638	0
Colon	rs139372065	3	28513403	3p24.1	ZCWPW2	G	T	G	0.012974	0.0124		no	no		0.956462	0.800544		0.672	0.5641	0.6484	7.719e-07	0.4209	0
Colon	rs10951878	7	46926695	7p12.3	Intergenic	T	C	C	0.491105	0.4893		no	no		0.995256	0.989327		1.1092	1.1999	1.1292	1.747e-07	0.156	50.3
Colon	rs112408346	8	75881879	8q21.11	Intergenic	T	C	T	0.020995	0.0203		no	no		0.997449	0.995167		0.7064	0.693	0.7033	3.483e-07	0.9082	0
Colon	rs71518872	8	103561978	8q22.3	Upstream of ODF1	G	C	G	0.015359	0.0174		no	no		0.928021	0.812		0.6453	0.606	0.6359	1.273e-08	0.7378	0
Colon	rs146225887	10	59605324	10q21.1	LOC105378314	A	T	A	0.011024	NA		no	NA		0.905773	NA		0.5965	NA	0.5965	7.805e-07	NA	NA
Colon	rs8114643	20	7833046	20p12.3	Intergenic	G	A	G	0.135812	0.1472		no	no		0.998455	0.994587		0.8251	0.8384	0.8283	2.103e-09	0.8274	0
Colon	rs6066825	20	47340117	20q13.13	PREX1	G	A	G	0.365208	0.366		no	yes		0.988936	0.999151		1.1553	1.0877	1.1387	1.304e-07	0.296	8.42
Endometrium	rs80073993	7	68231390	7q11.22	Intergenic	T	C	T	0.070109	0.0669		no	no		0.986154	0.956653		0.7263	0.8202	0.7501	2.92e-07	0.3389	0
Endometrium	rs55846951	7	104448564	7q22.2	LHFPL3	G	A	G	0.016533	0.0147		no	no		0.958436	0.916073		0.6454	0.5016	0.5987	6.059e-07	0.262	20.5
Endometrium	rs75883022	9	22067910	9p21.3	CDKN2B-AS1	T	C	T	0.02319	0.0248		no	no		0.960258	0.891195		0.6597	0.5676	0.629	1.423e-07	0.4271	0
Endometrium	rs2796443	9	84292307	9q21.32	TLE1	C	T	T	0.384686	0.3953		no	no		0.979211	0.953795		1.1747	1.223	1.1888	9.355e-08	0.5701	0
Endometrium	rs3815795	16	85712105	16q24.1	GINS2	T	C	T	0.303681	0.2933		no	no		0.992789	0.961678		0.8403	0.8557	0.8447	5.31e-07	0.806	0
Endometrium	rs117173527	16	88141763	16q24.2	Intergenic	G	C	G	0.027767	0.0604		no	no		0.895889	0.416835		0.7424	0.4842	0.6459	6.485e-07	0.0226	80.77
Endometrium	rs138243157	20	29920855	20q11.21	Intergenic	G	C	G	0.130334	0.1197		no	no		0.995769	0.940489		0.8397	0.7095	0.7995	4.431e-07	0.0841	66.48
Esophagus/Stomach	rs7512851	1	43568133	1p34.2	Intergenic	A	G	A	NA	0.0111		NA	no		NA	0.88987		NA	0.2281	0.2281	4.848e-07	NA	NA
Esophagus/Stomach	rs149015592	1	46451750	1p34.1	MAST2	C	T	C	NA	0.0137		NA	no		NA	0.800156		NA	0.2171	0.2171	7.261e-07	NA	NA
Esophagus/Stomach	rs62134018	2	38172164	2p22.2	RMDN2	A	G	A	0.058934	0.0556		yes	yes		1	0.994277		0.6957	0.571	0.673	3.237e-07	0.3405	0
Esophagus/Stomach	rs138233937	2	54454559	2p16.2	ACYP2	T	C	T	NA	0.012		NA	no		NA	0.906485		NA	0.233	0.233	3.517e-07	NA	NA
Esophagus/Stomach	rs75460256	2	106687838	2q12.2	C2orf40	G	A	G	0.023935	0.0215		no	no		0.936105	0.964841		0.5182	0.6715	0.5337	1.039e-08	0.4531	0
Esophagus/Stomach	rs13324393	3	147395072	3q24	Intergenic	A	T	A	0.121031	0.1128		no	no		0.997809	0.988882		0.7798	0.5792	0.7429	5.525e-07	0.0642	70.81
Esophagus/Stomach	rs618688	6	148229629	6q24.3	SAMD5	A	G	A	0.413291	0.4035		no	no		0.991825	0.994465		0.8116	0.7721	0.8055	5.623e-07	0.6806	0
Esophagus/Stomach	rs117977426	11	87655765	11q14.2	RAB38	T	G	T	0.011123	NA		no	NA		0.777089	NA		0.4219	NA	0.4219	3.859e-07	NA	NA
Esophagus/Stomach	rs189358636	14	96741571	14q32.2	Downstream of ATG2B	A	G	A	0.013195	NA		no	NA		0.818076	NA		0.4493	NA	0.4493	5.314e-07	NA	NA
Esophagus/Stomach	rs141107350	15	31297076	15q13.3	TRPM1	A	G	A	0.030463	0.0295		no	no		0.992111	0.969989		0.6385	0.4809	0.6076	5.868e-07	0.2802	14.23
Esophagus/Stomach	rs11877682	18	43411859	18q12.3	SIGLEC15	T	C	T	NA	0.0104		NA	no		NA	0.861178		NA	0.1987	0.1987	5.086e-08	NA	NA
Kidney	rs556301564	3	33846863	3p22.3	PDCD6IP	A	T	A	0.03237	NA		no	NA		0.972971	NA		0.6068	NA	0.6068	6.89e-07	NA	NA
Kidney	rs73045247	7	2427954	7p22.3	Intergenic	G	A	G	0.041683	0.0357		yes	no		1	0.644275		0.6477	0.6495	0.6479	3.772e-07	0.991	0
Kidney	rs141862746	8	6317468	8p23.1	MCPH1	T	C	T	NA	0.0105		NA	no		NA	0.72986		NA	0.2311	0.2311	1.01e-08	NA	NA
Kidney	rs2556575	8	82493729	8q21.13	FABP12	G	A	A	0.202143	0.2114		no	yes		0.982304	0.998553		0.765	0.7354	0.7578	1.409e-07	0.748	0
Kidney	rs138040332	9	139262572	9q34.3	CARD9	T	C	T	0.012757	NA		no	NA		0.970189	NA		0.4766	NA	0.4766	1.15e-07	NA	NA
Kidney	10:83754296_CT_C	10	83754296	10q23.1	NRG3	C	CT	C	0.085511	NA		no	NA		0.973545	NA		0.68	NA	0.68	2.112e-08	NA	NA
Kidney	rs117037288	11	67471719	11q13.2	Intergenic	T	C	T	NA	0.021		NA	no		NA	0.302401		NA	0.1966	0.1966	2.711e-07	NA	NA
Kidney	rs112248293	15	61500352	15q22.2	RORA	A	G	A	0.024318	0.0245		no	no		0.93408	0.780775		0.5348	0.6238	0.5492	3.362e-09	0.5666	0
Kidney	rs149401382	19	58526204	19q13.43	VN2R19P	A	G	A	0.009974	NA		no	NA		0.936821	NA		0.3993	NA	0.3993	1.215e-09	NA	NA
Lung	rs10863899	1	211666218	1q32.3	5'UTR of RD3	G	A	G	0.417096	0.424		no	no		0.99073	0.994815		1.2258	1.0855	1.1803	1.911e-08	0.0565	72.52
Lung	rs190390792	2	68365313	2p14	WDR92	G	A	G	0.037659	0.0339		no	no		0.95856	0.910304		0.7135	0.7024	0.7105	5.012e-07	0.9188	0
Lung	rs146099759	5	12883592	5p15.2	LINC02220	A	G	A	0.023916	0.0278		no	no		0.890614	0.872134		0.6876	0.5682	0.6416	3.497e-08	0.2544	23
Lung	rs146832026	5	20375093	5p14.3	CDH18	T	G	T	0.013938	0.0113		no	no		0.937498	0.885604		0.6264	0.5186	0.5955	5.882e-07	0.4203	0
Lung	rs12543486	8	13012376	8p22	DLC1	C	T	C	0.16663	0.1632		no	no		0.983735	0.938042		1.2984	1.1843	1.2627	3.512e-08	0.3174	0
Lung	rs118143944	17	78063635	17q25.3	CCDC40 (synonymous)	T	C	T	0.020292	NA		yes	NA		1	NA		0.5989	NA	0.5989	6.508e-08	NA	NA
Lymphocytic Leukemia	rs59382229	1	241501985	1q43	RGS7	G	A	G	NA	0.0105		NA	no		NA	0.928594		NA	0.2947	0.2947	8.116e-07	NA	NA
Lymphocytic Leukemia	rs113892140	2	196439005	2q32.3	LINC01827; upstream of SLC39A10	A	G	A	0.042394	0.0532		no	no		0.987031	0.884959		0.621	0.5831	0.6082	2.475e-07	0.758	0
Lymphocytic Leukemia	rs139440276	3	66363089	3p14.1	SLC25A26	T	C	T	NA	0.0104		NA	no		NA	0.561449		NA	0.1958	0.1958	9.058e-08	NA	NA
Lymphocytic Leukemia	rs111279397	3	66558460	3p14.1	Intergenic	A	C	A	NA	0.0128		NA	no		NA	0.595545		NA	0.223	0.223	1.692e-07	NA	NA
Lymphocytic Leukemia	rs114490818	3	126099101	3q21.3	LOC107986044	A	G	A	0.02204	0.0111		yes	no		1	0.705378		0.4777	0.533	0.4837	2.864e-08	0.7894	0
Lymphocytic Leukemia	rs144622717	3	195371028	3q29	LOC105374298	A	G	A	0.014082	NA		no	NA		0.936889	NA		0.4094	NA	0.4094	9.275e-08	NA	NA
Lymphocytic Leukemia	rs114961115	6	46150070	6p21.1	Intergenic	A	G	A	0.027043	0.0274		no	no		0.951887	0.798315		0.5869	0.4713	0.5501	6.503e-07	0.405	0
Lymphocytic Leukemia	rs77184653	6	111224998	6q21	Intergenic	C	T	C	0.051806	0.0538		no	no		0.998353	0.981613		0.608	0.6702	0.6253	1.333e-07	0.62	0
Lymphocytic Leukemia	rs117853866	10	72409024	10q22.1	Intergenic	A	G	A	0.040329	0.0396		no	no		0.994068	0.805805		0.6228	0.5223	0.5937	3.888e-07	0.4457	0
Lymphocytic Leukemia	rs61965473	13	95571786	13q32.1	Intergenic	T	C	T	0.023429	0.0233		no	no		0.861386	0.77		0.516	0.4376	0.4915	3.948e-08	0.5612	0
Lymphocytic Leukemia	rs76472879	15	58731057	15q21.3	LIPC; LIPC-AS1; ALDH1A2	A	G	A	0.017664	0.0136		yes	no		1	0.767279		0.4636	0.6212	0.4844	3.394e-07	0.4619	0
Lymphocytic Leukemia	rs62009887	15	66471328	15q22.31	MEGF11	C	T	C	0.012791	0.0103		yes	no		1	0.741841		0.4153	0.8453	0.4503	5.735e-07	0.1572	50.02
Lymphocytic Leukemia	rs377719564	16	56932165	16q13	SLC12A3	T	G	T	0.014435	NA		no	NA		0.936547	NA		0.4294	NA	0.4294	7.458e-07	NA	NA
Lymphocytic Leukemia	rs78378222	17	7571752	17p13.1	3' UTR of TP53	G	T	G	0.012122	0.0136		no	no		0.954826	0.821341		0.4374	0.3355	0.4023	1.889e-09	0.4162	0
Lymphocytic Leukemia	rs187021028	19	22799256	19p12	LINC01785	A	T	A	0.01356	NA		no	NA		0.961839	NA		0.389	NA	0.389	9.301e-09	NA	NA
Lymphocytic Leukemia	rs114959229	22	46865705	22q13.31	CELSR1	T	C	T	NA	0.0104		NA	no		NA	0.396668		NA	0.134	0.134	5.752e-08	NA	NA
Melanoma	rs61815526	1	152238688	1q21.3	Intergenic	A	G	A	0.155271	0.1279		no	no		0.992066	0.928647		0.897	0.8551	0.8836	3.049e-07	0.3582	0
Melanoma	rs9818780	3	156492758	3q25.31	LINC00886	C	T	C	0.488672	0.481		no	no		0.991139	0.998533		0.9178	0.89	0.9077	3.164e-08	0.4001	0
Melanoma	rs147602346	4	85343178	4q21.23	Intergenic	G	A	G	0.01341	0.0126		no	no		0.928396	0.81402		0.6557	0.8441	0.6995	2.533e-07	0.1116	60.5
Melanoma	rs12186662	5	90356197	5q14.3	ADGRV1	G	A	A	0.320302	0.3551		no	no		0.995703	0.929727		0.8995	0.8898	0.8961	1.093e-08	0.7865	0
Melanoma	rs7752577	6	22708543	6p22.3	LOC105374972	C	G	C	0.234997	0.2485		no	no		0.991649	0.968795		1.1235	1.1132	1.1198	1.017e-07	0.835	0
Melanoma	rs34585474	7	17041434	7p21.1	AHR	T	C	T	0.118081	0.1092		no	no		0.984078	0.968953		0.8619	0.8845	0.8693	1.099e-07	0.6443	0
Melanoma	rs68004394	7	104788261	7q22.3	SRPK2	C	G	G	0.468646	0.4847		no	no		0.997123	0.9581		0.9116	0.9052	0.9094	7.543e-08	0.8487	0
Melanoma	rs28717071	7	130887267	7q32.3	MKLN1	A	G	A	0.120115	0.1241		no	no		0.998248	0.990471		0.8839	0.8687	0.8784	4.613e-07	0.7473	0
Melanoma	rs55797833	9	21995044	9p21.3	5'UTR of CDKN2A; CDKN2B-AS1	G	T	G	0.022623	0.0204		yes	no		1	0.841656		1.7101	1.7237	1.7143	6.713e-12	0.963	0
Melanoma	rs35563099	10	119572403	10q26.11	Intergenic	T	C	T	0.164634	0.1493		no	no		0.967765	0.986231		1.1508	1.0958	1.131	9.452e-07	0.3511	0
Melanoma	12:56057631_GA_G	12	56057631	12q13.2	Intergenic	G	GA	G	0.010255	NA		no	NA		0.811419	NA		0.6148	NA	0.6148	4.272e-07	NA	NA
Melanoma	rs189297544	16	89313342	16q24.3	Intergenic	A	G	A	NA	0.0138		NA	no		NA	0.56742		NA	0.4804	0.4804	2.999e-08	NA	NA
Melanoma	rs78378222	17	7571752	17p13.1	3' UTR of TP53	G	T	G	0.012122	0.0138		no	no		0.954826	0.821341		0.6973	0.6328	0.6739	1.182e-08	0.5034	0
Melanoma	rs71325468	20	62431824	20q13.33	ZBTB46	C	G	C	0.022914	0.026		no	no		0.965537	0.560046		1.4947	1.4212	1.4725	2.137e-07	0.7575	0
Non-Hodgkin's Lymphoma	rs10017639	4	177433898	4q34.2	Intergenic	T	C	T	0.098045	0.0794		no	no		0.997867	0.938774		0.8197	0.7209	0.7957	7.322e-07	0.2403	27.46
Non-Hodgkin's Lymphoma	rs1342494	9	121222683	9q33.1	Intergenic	A	T	T	0.491299	0.484		no	no		0.997521	0.998369		0.8647	0.8514	0.8611	2.982e-07	0.8149	0
Non-Hodgkin's Lymphoma	rs112479596	11	131806488	11q25	NTM	C	A	C	0.02604	0.0237		no	no		0.973351	0.954384		0.6808	0.6805	0.6808	9.975e-07	0.9979	0
Non-Hodgkin's Lymphoma	rs3176779	12	9914865	12p13.31	Upstream of CD69	G	C	G	0.095162	0.0915		no	no		0.969185	0.899759		0.864	0.643	0.7955	9.57e-07	0.0045	87.6
Non-Hodgkin's Lymphoma	rs77943404	19	1683893	19p13.3	Intergenic	A	G	A	0.152409	NA		no	NA		0.972836	NA		0.8017	NA	0.8017	5.956e-07	NA	NA
Non-Hodgkin's Lymphoma	rs146427908	22	27084689	22q12.1	MIATNB	T	C	T	0.016287	0.0214		no	no		0.936035	0.805833		0.6381	0.6015	0.6272	7.065e-07	0.7753	0
Oral Cavity/Pharynx	rs61776819	1	25867295	1p36.11	Upstream of LDLRAP1	C	T	T	0.0133098	0.0148		no	no		0.885491	0.629026		2.141	1.5579	2.0453	3.405e-07	0.4265	0
Oral Cavity/Pharynx	rs7574514	2	47125914	2p21	Downstream of MCFD2	G	C	G	0.121944	0.1275		no	no		0.969769	0.978274		0.7859	0.6738	0.7544	6.532e-07	0.2301	30.57
Oral Cavity/Pharynx	rs34017101	2	113561772	2q13	Intergenic	T	C	T	0.013225	NA		no	NA		0.898617	NA		0.4739	NA	0.4739	6.006e-07	NA	NA
Oral Cavity/Pharynx	rs189602139	2	204659236	2q33.2	Intergenic	A	G	A	NA	0.0121		NA	no		NA	0.883485		NA	0.2773	0.2773	3.452e-08	NA	NA
Oral Cavity/Pharynx	rs116168967	3	106201408	3q13.12	Intergenic	A	G	A	0.017861	0.0163		yes	no		1	0.851692		0.5269	0.6637	0.5467	3.548e-07	0.4757	0
Oral Cavity/Pharynx	rs17696932	5	127143654	5q23.2	CCDC192	C	T	C	NA	0.0129		NA	no		NA	0.890784		NA	0.3004	0.3004	2.787e-07	NA	NA
Oral Cavity/Pharynx	rs2734963	6	29842545	6p22.1	Upstream of HCP5B	T	C	T	0.193283	0.1574		no	no		0.991643	0.977602		0.8001	0.7307	0.7841	6.302e-07	0.4398	0
Oral Cavity/Pharynx	rs74393397	7	23882616	7p15.3	Intergenic	C	G	C	0.010202	NA		no	NA		0.994758	NA		0.4595	NA	0.4595	6.046e-07	NA	NA
Oral Cavity/Pharynx	rs140471080	12	18335928	12p12.3	RERGL	C	T	C	NA	0.0118		NA	no		NA	0.693635		NA	0.2647	0.2647	3.795e-07	NA	NA
Oral Cavity/Pharynx	rs73018258	19	21860955	19p12	MTDHP3 (non coding transcript exon)	A	C	A	0.02693	0.0184		no	no		0.963935	0.624965		0.611	0.4237	0.5793	5.249e-07	0.2352	29.03
Ovary	rs12061931	1	3696356	1p36.32	3' UTR of LRRC47	T	C	T	NA	0.0136		NA	no		NA	0.450136		NA	0.1726	0.1726	6.056e-08	NA	NA
Pancreas	rs192904742	2	6722118	2p25.2	Intergenic	A	G	A	NA	0.0124		NA	no		NA	0.782478		NA	0.2426	0.2426	9.06e-07	NA	NA
Pancreas	rs71411601	2	53012925	2p16.2	LOC105369165	C	G	C	0.011795	NA		no	NA		0.902535	NA		0.3589	NA	0.3589	1.942e-07	NA	NA
Pancreas	rs148512905	3	18984747	3p24.3	Intergenic	C	A	C	0.010386	0.0152		no	no		0.849985	0.65311		0.3431	0.4909	0.3725	1.286e-07	0.4208	0
Pancreas	rs138585571	3	98188580	3q11.2	OR5K1 (missense)	T	C	T	0.038192	0.028		yes	no		1	0.935526		0.5328	0.6502	0.5532	2.597e-07	0.497	0
Pancreas	rs77962525	4	8107943	4p16.1	ABLIM2	T	C	T	NA	0.0118		NA	no		NA	0.305576		NA	0.0938	0.0938	2.727e-07	NA	NA
Pancreas	rs145695688	11	65039350	11q13.1	POLA2	T	C	T	0.011151	0.0118		no	no		0.981148	0.523041		0.6078	0.1449	0.3689	5.921e-07	0.0006	91.45
Pancreas	rs28884829	11	130624371	11q24.3	Intergenic	A	G	A	0.018539	NA		no	NA		0.980144	NA		0.4366	NA	0.4366	6.187e-07	NA	NA
Pancreas	14:104000802_AG_A	14	104000802	14q32.33	TRMT61A	A	AG	A	0.371273	NA		no	NA		0.988127	NA		1.4989	NA	1.4989	2.786e-08	NA	NA
Pancreas	rs144239147	17	48154668	17q21.33	IGTA3	A	G	A	0.020768	0.0164		no	no		0.823867	0.401121		0.4146	0.7972	0.4361	4.872e-07	0.2904	10.53
Pancreas	rs76974703	20	56778467	20q13.32	Intergenic	A	G	A	NA	0.01		NA	no		NA	0.932715		NA	0.2129	0.2129	1.568e-08	NA	NA
Prostate	rs4953671	2	43073548	2p21	Intergenic	T	G	T	0.328121	0.3442		no	no		0.990887	0.994376		1.0879	1.0701	1.0826	3.187e-07	0.6296	0
Prostate	rs13390276	2	206839968	2q33.3	Intergenic	T	C	T	0.365011	0.3666		no	no		0.992682	0.970687		1.0897	1.0766	1.0861	6.269e-08	0.7228	0
Prostate	rs62262672	3	49655927	3p21.31	BSN	A	T	A	0.17595	0.1793		no	no		0.999546	0.984586		0.923	0.8709	0.9079	1.687e-07	0.1566	50.18
Prostate	8:109078678_CT_C	8	109078678	8q23.1	RSPO2	C	CT	C	0.227634	0.2536		no	no		0.9926	0.924909		1.0947	1.0816	1.0909	7.964e-07	0.7575	0
Prostate	rs11158314	14	61421132	14q23.1	MNAT1	C	G	G	0.307187	0.3123		no	no		0.993626	0.970977		1.0648	1.1252	1.0814	4.934e-07	0.1115	60.53
Prostate	rs9921272	16	79872459	16q23.2	Intergenic	G	A	G	0.088787	0.0989		no	yes		0.989263	0.999508		0.8896	0.8821	0.8873	7.474e-07	0.8724	0
Prostate	rs72811264	17	12576704	17p12	MYOCD	T	C	T	0.105886	0.1031		no	no		0.969973	0.996766		0.8824	0.9139	0.8908	4.768e-07	0.496	0
Prostate	rs1539871	18	45467806	18q21.1	Intergenic	G	A	G	0.478244	0.4665		no	no		0.989807	0.975665		0.9144	0.9621	0.9276	2.258e-07	0.1145	59.86
Prostate	rs3810417	19	1864601	19p13.3	Upstream of KLF16	T	C	T	0.159469	NA		no	NA		0.998268	NA		0.8855	NA	0.8855	6.398e-08	NA	NA
Prostate	rs79054049	20	52167514	20q13.2	Upstream of LOC101927770	C	G	C	0.024279	0.0221		no	no		0.938995	0.844433		0.7818	0.8539	0.7969	6.946e-07	0.4263	0
Rectum	rs12612141	2	199871031	2q33.1	Intergenic	A	G	G	0.327816	0.317		no	no		0.997743	0.99494		1.1728	1.1824	1.1741	7.299e-07	0.9313	0
Rectum	rs72716373	4	141306765	4q31.1	3' UTR of SCOC	C	T	C	0.011799	0.0149		yes	no		1	0.795526		0.5576	0.8565	0.5793	9.79e-07	0.2727	16.88
Rectum	rs17604996	5	126763087	5q23.2	MEGF10	G	A	G	0.03886	0.0443		no	no		0.947731	0.806701		0.699	0.6312	0.6892	1.235e-07	0.6166	0
Rectum	rs34829185	8	13564225	8p22	Intergenic	A	C	A	0.093672	0.1029		no	no		0.989456	0.994524		0.8017	0.7053	0.7862	7.143e-07	0.3432	0
Rectum	rs145503185	9	23455764	9p21.3	Intergenic	C	T	C	0.01279	0.0185		no	no		0.939695	0.876838		0.5667	0.4988	0.554	4.364e-08	0.6509	0
Rectum	rs146801533	20	19166671	20p11.23	Intergenic	G	T	G	0.01007	0.0171		no	no		0.936377	0.856809		0.5799	0.4528	0.5488	3.517e-07	0.382	0
Testis	rs111581773	1	18097445	1p36.13	ACTL8	C	G	C	0.030098	NA		no	NA		0.984726	NA		0.533362	NA	0.533362	1.27844e-07	NA	NA
Testis	rs185424124	1	69257694	1p31.2	Intergenic	T	G	T	0.014432	NA		no	NA		0.956771	NA		0.455703	NA	0.455703	8.08543e-07	NA	NA
Testis	rs61823671	1	202061408	1q32.1	LOC105371684	C	T	C	0.026492	NA		no	NA		0.890276	NA		0.521168	NA	0.521168	6.99347e-07	NA	NA
Testis	rs80348946	2	22372379	2p24.1	LINC01830	C	A	C	0.023392	NA		no	NA		0.849759	NA		0.500622	NA	0.500622	7.61996e-07	NA	NA
Testis	rs9862599	3	104864331	3q13.11	Intergenic	G	T	G	0.116071	NA		no	NA		0.957962	NA		0.678999	NA	0.678999	1.53352e-07	NA	NA
Testis	rs186464019	11	20906640	11p15.1	NELL1	C	A	C	0.011649	NA		no	NA		0.850276	NA		0.403429	NA	0.403429	3.10913e-07	NA	NA
Testis	14:80318577_AACAC_A	14	80318577	14q31.1	NRXN3	A	AACAC	A	0.164676	NA		no	NA		0.957186	NA		0.71806	NA	0.71806	4.53612e-07	NA	NA
Testis	rs56016578	21	38041975	21q22.13	Intergenic	T	C	T	0.013197	NA		no	NA		0.876015	NA		0.423953	NA	0.423953	3.51647e-07	NA	NA
Thyroid	rs6697759	1	218623094	1q41	Intergenic	C	T	T	0.439535	0.4369		no	yes		0.972776	1		1.3197	1.2552	1.2991	4.175e-07	0.6527	0
Thyroid	2:173859846_TA_T	2	173859846	2q31.1	RAPGEF4	T	TA	TA	0.252638	0.2646		no	no		0.994525	0.990258		1.4523	1.1536	1.3563	3.491e-08	0.0569	72.42
Thyroid	rs11947482	4	6686072	4p16.1	Intergenic	T	C	T	NA	0.0126		NA	no		NA	0.398453		NA	0.1598	0.1598	6.097e-08	NA	NA
Thyroid	rs114692817	4	57433196	4q12	THEGL	T	C	T	0.014383	NA		yes	NA		1	NA		0.4242	NA	0.4242	6.52e-07	NA	NA
Thyroid	rs76032629	4	113570448	4q25	LARP7	A	G	A	0.040918	0.0408		no	no		0.992748	0.992869		0.5509	0.7466	0.5953	5.931e-07	0.2022	38.5
Thyroid	rs555678255	4	157051464	4q32.1	LOC102724785	A	C	A	0.101112	NA		no	NA		0.984142	NA		1.9582	NA	1.9582	8.491e-07	NA	NA
Thyroid	rs72806259	10	73793244	10q22.1	Intergenic	T	G	T	0.093896	0.0999		no	no		0.925916	0.83028		0.6705	0.6747	0.6717	4.921e-07	0.9713	0
Thyroid	rs74518511	11	20359963	11p15.1	Intergenic	T	C	T	0.017275	NA		no	NA		0.860825	NA		0.4258	NA	0.4258	8.982e-07	NA	NA
Thyroid	rs77166399	15	98216957	15q26.2	LINC00923	T	G	T	0.148487	0.1353		no	no		0.958877	0.922043		0.7478	0.6531	0.7181	8.557e-07	0.3566	0
Thyroid	rs117401978	16	50047799	16q12.1	Intergenic	A	G	A	0.010953	0.0113		no	no		0.93001	0.724882		0.3953	0.5098	0.4168	9.401e-07	0.5629	0
