# Supplementary material for: Pan-cancer study detects genetic risk variants and shared genetic basis in two large cohorts
Source: Nat Commun. 2020 Sep 4;11:4423. doi: 10.1038/s41467-020-18246-6 (PMC7473862; doi:10.1038/s41467-020-18246-6)
Supplement: Supplementary file 4 — Supplementary Data 2 [file 41467_2020_18246_MOESM4_ESM.xlsx]

## Sheet: Supplementary Data 2
Supplementary Data 2. Known GWAS variants detected at P < 1E-6 in union set of all UK Biobank (UKB) and Kaiser Permanente Genetic Epidemiology Research on Adult Health and Aging (GERA) SNPs for each cancer that confirm previously reported risk variants for that cancer. Method is "LD" where union set SNPs were in LD with previously reported variants using UKB reference panel and "conditional" wher…
						Genotyped		INFO		OR						Reported REF (Reference Allele)	Reported ALT (Effect Allele)
Cancer Site	Variant	Chromosome	Position	REF (Reference Allele)	ALT (Effet Allele)	UKB	GERA	UKB	GERA	UKB	GERA	Meta	Meta P	Reported Cancer Site	Reported SNP			Reported OR	Reported P	Reported Source	Method
Bladder	rs13063162	3	189620253	G	A	no	yes	0.997311	0.999995	1.1906	1.107	1.1644	4.969e-07	Bladder	rs710521	G	A	1.14	1.92e-11	Figueroa, J. D., et al. (2014). "Genome-wide association study identifies multiple loci associated with bladder cancer risk." Hum Mol Genet 23(5): 1387-1398.	LD
Bladder	rs11724531	4	1753424	G	A	no	no	0.990746	0.900068	1.2896	1.2541	1.2796	7.554e-12	Bladder	rs798766	C	T	1.22	7.06e-25	Figueroa, J. D., et al. (2014). "Genome-wide association study identifies multiple loci associated with bladder cancer risk." Hum Mol Genet 23(5): 1387-1398.	LD
Bladder	rs2736103	5	1300401	C	T	no	NA	0.980981	NA	0.8297	NA	0.8297	3.195e-07	Bladder	rs401681	T	C	1.12	4.27e-11	Figueroa, J. D., et al. (2014). "Genome-wide association study identifies multiple loci associated with bladder cancer risk." Hum Mol Genet 23(5): 1387-1398.	LD
Bladder	rs10094872	8	128719884	T	A	no	no	0.983931	0.870219	0.8048	0.829	0.8112	3.382e-11	Bladder	rs9642880	G	T	1.24	3.55e-38	Figueroa, J. D., et al. (2014). "Genome-wide association study identifies multiple loci associated with bladder cancer risk." Hum Mol Genet 23(5): 1387-1398.	LD
Bladder	rs2920281	8	143760444	T	C	no	no	0.998147	0.885658	0.86	0.7947	0.8414	2.258e-08	Bladder	rs2294008	C	T	1.13	2.75e-15	Figueroa, J. D., et al. (2014). "Genome-wide association study identifies multiple loci associated with bladder cancer risk." Hum Mol Genet 23(5): 1387-1398.	LD
Bladder	rs56297045	22	39350684	A	G	no	NA	0.98308	NA	0.8134	NA	0.8134	1.881e-07	Bladder	rs1014971	C	T	1.14	8.4e-12	Rothman, N., et al. (2010). "A multi-stage genome-wide association study of bladder cancer identifies multiple susceptibility loci." Nat Genet 42(11): 978-984.	LD
Breast	rs187373836	1	10430303	A	G	no	NA	0.889017	NA	0.7477	NA	0.7477	4.948e-07	Breast - Estrogen Receptor Negative	rs2483677	T	C	1.12288	1.01e-20	Michailidou, K., et al. (2017). "Association analysis identifies 65 new breast cancer risk loci." Nature 551(7678): 92-94.	Conditional
Breast	rs11249433	1	121280613	G	A	yes	yes	1	1	0.9396	0.929	0.9373	8.002e-09	Breast - Estrogen Receptor Positive	rs11249433	A	G	1.13088	4.73e-58	Michailidou, K., et al. (2017). "Association analysis identifies 65 new breast cancer risk loci." Nature 551(7678): 92-94.	LD
Breast	rs11205303	1	149906413	C	T	yes	yes	1	1	0.9498	0.926	0.9448	4.652e-07	Breast	rs11205303	T	C	1.05096	1.14e-14	Michailidou, K., et al. (2017). "Association analysis identifies 65 new breast cancer risk loci." Nature 551(7678): 92-94.	LD
Breast	rs35383942	1	201437832	T	C	yes	no	1	0.84697	0.9002	0.8601	0.8935	6.106e-07	Breast	rs35383942	C	T	1.10628	3.79e-13	Michailidou, K., et al. (2017). "Association analysis identifies 65 new breast cancer risk loci." Nature 551(7678): 92-94.	LD
Breast	rs778040878	1	203739683	A	AAG	no	NA	0.9401	NA	0.8846	NA	0.8846	7.4e-07	Breast	rs59867004	T	C	1.04561	1.4e-10	Michailidou, K., et al. (2017). "Association analysis identifies 65 new breast cancer risk loci." Nature 551(7678): 92-94.	LD
Breast	rs12616849	2	121245613	C	G	no	no	0.986486	0.87637	0.8998	0.8622	0.8912	2.577e-09	Breast	rs4848599	T	C	1.09779	1.59e-20	Michailidou, K., et al. (2017). "Association analysis identifies 65 new breast cancer risk loci." Nature 551(7678): 92-94.	LD
Breast	rs11675683	2	172424794	T	A	no	no	0.990821	0.997894	1.0631	1.08	1.0666	4.16e-08	Breast - Estrogen Receptor Positive	rs13406134	T	C	1.05064	1.56e-10	Michailidou, K., et al. (2017). "Association analysis identifies 65 new breast cancer risk loci." Nature 551(7678): 92-94.	LD
Breast	rs1830298	2	202181247	T	C	no	no	0.996103	0.992832	1.0675	1.2012	1.0961	8.962e-14	Breast	rs3769821	T	C	1.05813	3.97e-18	Michailidou, K., et al. (2017). "Association analysis identifies 65 new breast cancer risk loci." Nature 551(7678): 92-94.	LD
Breast	rs72947754	2	217846834	T	C	no	no	0.933097	0.829217	0.8988	0.8413	0.8876	3.298e-08	Breast	rs79445140	C	T	1.11271	2.1e-15	Michailidou, K., et al. (2017). "Association analysis identifies 65 new breast cancer risk loci." Nature 551(7678): 92-94.	LD
Breast	rs4442975	2	217920769	T	G	no	yes	0.988628	1	1.1345	1.1183	1.1311	2.217e-28	Breast	rs4442975	T	G	1.13587	1.14e-95	Michailidou, K., et al. (2017). "Association analysis identifies 65 new breast cancer risk loci." Nature 551(7678): 92-94.	LD
Breast	rs72951831	2	217957699	T	G	yes	yes	1	0.999163	1.3024	1.2327	1.2866	2.053e-14	Breast	rs34005590	A	C	1.22765	3.18e-41	Michailidou, K., et al. (2017). "Association analysis identifies 65 new breast cancer risk loci." Nature 551(7678): 92-94.	LD
Breast	rs16857611	2	218296732	T	C	no	no	0.993591	0.99465	0.9444	0.9252	0.9404	8.069e-07	Breast	rs11693806	G	C	1.0767	3.4e-26	Michailidou, K., et al. (2017). "Association analysis identifies 65 new breast cancer risk loci." Nature 551(7678): 92-94.	LD
Breast	rs112238765	3	27388820	A	C	no	no	0.993703	0.994886	1.1129	1.0778	1.1053	1.052e-18	Breast	rs7626742	G	T	1.11027	1.61e-63	Michailidou, K., et al. (2017). "Association analysis identifies 65 new breast cancer risk loci." Nature 551(7678): 92-94.	LD
Breast	rs9834387	3	27480047	G	A	no	no	0.997963	0.965816	0.9072	0.9328	0.9123	3.033e-08	Breast	rs7626742	G	T	1.11027	1.61e-63	Michailidou, K., et al. (2017). "Association analysis identifies 65 new breast cancer risk loci." Nature 551(7678): 92-94.	LD
Breast	rs9289981	3	99868104	T	A	no	no	0.997556	0.994585	0.9351	0.9196	0.9318	4.057e-10	Breast - Estrogen Receptor Positive	rs4361315	A	G	1.05622	2.587e-10	Michailidou, K., et al. (2017). "Association analysis identifies 65 new breast cancer risk loci." Nature 551(7678): 92-94.	LD
Breast	rs7686118	4	175853515	A	G	no	no	0.994578	0.98516	0.9164	0.9704	0.9278	1.784e-07	Breast - Estrogen Receptor Positive	rs7697216	T	C	1.14316	6.06e-30	Michailidou, K., et al. (2017). "Association analysis identifies 65 new breast cancer risk loci." Nature 551(7678): 92-94.	LD
Breast	rs2736109	5	1296759	T	C	no	NA	0.987007	NA	1.0744	NA	1.0744	2.416e-08	Breast - Estrogen Receptor Negative	rs2853669	G	A	1.1293	3.15e-21	Michailidou, K., et al. (2017). "Association analysis identifies 65 new breast cancer risk loci." Nature 551(7678): 92-94.	LD
Breast	rs12520604	5	44476872	C	A	no	no	0.965828	0.919983	0.8449	0.8846	0.8522	4.608e-08	Breast - Estrogen Receptor Positive	rs73093976	C	T	1.11382	4.3e-28	Michailidou, K., et al. (2017). "Association analysis identifies 65 new breast cancer risk loci." Nature 551(7678): 92-94.	LD
Breast	rs138096085	5	44594081	C	T	no	no	0.991953	0.9223	0.8423	0.7821	0.8315	4.421e-09	Breast	rs12657591	T	C	1.10838	2.83e-08	Michailidou, K., et al. (2017). "Association analysis identifies 65 new breast cancer risk loci." Nature 551(7678): 92-94.	LD
Breast	rs4643968	5	44619199	T	A	no	no	0.984656	0.752691	1.0854	1.1223	1.0893	6.964e-08	Breast	rs1552184	G	A	1.0835	3.09e-17	Michailidou, K., et al. (2017). "Association analysis identifies 65 new breast cancer risk loci." Nature 551(7678): 92-94.	LD
Breast	rs10941679	5	44706498	G	A	no	yes	0.979011	1	0.8871	0.8476	0.8786	7.553e-25	Breast - Estrogen Receptor Positive	rs10941679	A	G	1.16918	8.27e-78	Michailidou, K., et al. (2017). "Association analysis identifies 65 new breast cancer risk loci." Nature 551(7678): 92-94.	LD
Breast	rs55821517	5	45333860	C	T	no	no	0.962931	0.882993	1.0743	1.1109	1.0813	2.818e-09	Breast - Estrogen Receptor Positive	rs4866922	G	C	1.11216	7.15e-46	Michailidou, K., et al. (2017). "Association analysis identifies 65 new breast cancer risk loci." Nature 551(7678): 92-94.	LD
Breast	rs1852599	5	45757305	C	T	no	no	0.991851	0.980617	0.9137	0.9331	0.9177	1.608e-08	Breast - Estrogen Receptor Positive	rs16902086	A	G	1.06162	1.074e-14	Michailidou, K., et al. (2017). "Association analysis identifies 65 new breast cancer risk loci." Nature 551(7678): 92-94.	LD
Breast	5:55961880_GC_G	5	55961880	G	GC	no	no	0.959141	0.947509	0.8429	0.8176	0.8375	9.001e-09	Breast	rs62355907	A	C	1.14706	1.59e-43	Michailidou, K., et al. (2017). "Association analysis identifies 65 new breast cancer risk loci." Nature 551(7678): 92-94.	LD
Breast	rs7709971	5	56007339	A	G	no	no	0.995484	0.996143	0.841	0.8201	0.8366	5.976e-35	Breast	rs62355901	T	C	1.18934	3.42e-98	Michailidou, K., et al. (2017). "Association analysis identifies 65 new breast cancer risk loci." Nature 551(7678): 92-94.	LD
Breast	rs11957276	5	56222120	A	G	no	no	0.989814	0.96571	1.097	1.0788	1.0933	5.214e-11	Breast	rs111366298	GT	G	1.1136	5.84e-62	Michailidou, K., et al. (2017). "Association analysis identifies 65 new breast cancer risk loci." Nature 551(7678): 92-94.	LD
Breast	rs115506770	5	56309839	C	T	yes	yes	1	0.990105	0.8087	0.772	0.8008	3.84e-07	Breast	rs62356592	C	A	1.08069	1.36e-17	Michailidou, K., et al. (2017). "Association analysis identifies 65 new breast cancer risk loci." Nature 551(7678): 92-94.	LD
Breast	rs2407064	5	81457358	A	C	no	no	0.998342	0.995082	0.9308	0.9307	0.9308	3.167e-08	Breast	rs4081859	G	A	1.05348	7.08e-13	Michailidou, K., et al. (2017). "Association analysis identifies 65 new breast cancer risk loci." Nature 551(7678): 92-94.	LD
Breast	rs12188736	5	158161210	T	C	yes	yes	1	0.999119	1.0492	1.0904	1.0577	5.582e-07	Breast	rs7716399	T	C	1.05559	2.69e-11	Michailidou, K., et al. (2017). "Association analysis identifies 65 new breast cancer risk loci." Nature 551(7678): 92-94.	LD
Breast	rs17715065	5	158261163	T	C	no	yes	0.995141	1	1.0785	1.0761	1.078	1.331e-11	Breast	rs11135046	T	G	1.07433	4.68e-31	Michailidou, K., et al. (2017). "Association analysis identifies 65 new breast cancer risk loci." Nature 551(7678): 92-94.	LD
Breast	rs9361840	6	82254932	G	A	no	no	0.996388	0.982746	0.9286	0.9439	0.9318	8.271e-08	Breast	rs9361840	A	G	1.05559	7.14e-14	Michailidou, K., et al. (2017). "Association analysis identifies 65 new breast cancer risk loci." Nature 551(7678): 92-94.	LD
Breast	rs9397436	6	151952002	G	A	no	no	0.996085	0.997719	0.8453	0.8093	0.8376	4.318e-18	Breast	rs60954078	A	G	1.19925	2.84e-54	Michailidou, K., et al. (2017). "Association analysis identifies 65 new breast cancer risk loci." Nature 551(7678): 92-94.	LD
Breast	rs851984	6	152023191	A	G	no	no	0.988641	0.997358	0.938	0.9469	0.9399	5.072e-08	Breast	rs58164038	A	G	1.09057	6.07e-39	Michailidou, K., et al. (2017). "Association analysis identifies 65 new breast cancer risk loci." Nature 551(7678): 92-94.	LD
Breast	rs6904031	6	152055978	T	A	no	no	0.984187	0.978419	0.8857	0.8402	0.8754	5.64e-09	Breast	rs6904031	A	T	1.14042	7.03e-26	Michailidou, K., et al. (2017). "Association analysis identifies 65 new breast cancer risk loci." Nature 551(7678): 92-94.	LD
Breast	rs910416	6	152432902	T	C	no	yes	0.991079	0.999768	0.9098	0.9282	0.9136	5.529e-16	Breast	rs2747652	T	C	1.06855	1.31e-26	Michailidou, K., et al. (2017). "Association analysis identifies 65 new breast cancer risk loci." Nature 551(7678): 92-94.	LD
Breast	rs56283082	8	29472347	A	G	no	no	0.995098	0.996516	0.945	0.9006	0.9352	1.668e-07	Breast	rs9693444	C	A	1.0646	1.6e-21	Michailidou, K., et al. (2017). "Association analysis identifies 65 new breast cancer risk loci." Nature 551(7678): 92-94.	LD
Breast	rs10096213	8	36853213	T	C	no	no	0.994477	0.988647	1.1109	1.04	1.094	3.399e-09	Breast	rs4286946	G	C	1.08318	8.63e-22	Michailidou, K., et al. (2017). "Association analysis identifies 65 new breast cancer risk loci." Nature 551(7678): 92-94.	LD
Breast	rs189268208	8	76360637	G	A	no	no	0.982616	0.96281	0.909	0.829	0.8908	6.966e-10	Breast	rs72658071	A	T	1.12547	2.58e-28	Michailidou, K., et al. (2017). "Association analysis identifies 65 new breast cancer risk loci." Nature 551(7678): 92-94.	LD
Breast	rs514192	8	102478959	T	A	no	no	0.993092	0.930369	1.0705	1.0513	1.0667	5.348e-08	Breast	rs514192	T	A	1.03904	5.61e-09	Michailidou, K., et al. (2017). "Association analysis identifies 65 new breast cancer risk loci." Nature 551(7678): 92-94.	LD
Breast	rs61051244	8	106342781	CAT	C	no	NA	0.974865	NA	0.9363	NA	0.9363	8.07e-07	Breast	rs12546444	T	A	1.07433	7.45e-11	Michailidou, K., et al. (2017). "Association analysis identifies 65 new breast cancer risk loci." Nature 551(7678): 92-94.	LD
Breast	rs55753707	8	128285968	G	T	no	no	0.997045	0.984746	1.0684	1.0761	1.07	1.621e-09	Breast	rs10096351	A	G	1.11127	1.97e-64	Michailidou, K., et al. (2017). "Association analysis identifies 65 new breast cancer risk loci." Nature 551(7678): 92-94.	LD
Breast	rs747171037	8	128350707	C	CA	no	no	0.993775	0.996301	0.8925	0.9379	0.9019	4.765e-20	Breast	rs10096351	A	G	1.11127	1.97e-64	Michailidou, K., et al. (2017). "Association analysis identifies 65 new breast cancer risk loci." Nature 551(7678): 92-94.	LD
Breast	rs62516028	8	128371903	T	C	no	no	0.996011	0.980376	0.8619	0.8674	0.8631	6.616e-09	Breast	rs36024485	T	C	1.07541	1.45e-25	Michailidou, K., et al. (2017). "Association analysis identifies 65 new breast cancer risk loci." Nature 551(7678): 92-94.	LD
Breast	rs3731257	9	21966221	A	G	no	yes	0.98431	0.998719	1.0773	1.0592	1.0733	5.21e-08	Breast	rs1985742	A	T	1.06056	8.1e-20	Michailidou, K., et al. (2017). "Association analysis identifies 65 new breast cancer risk loci." Nature 551(7678): 92-94.	LD
Breast	9:110303808_TAA_T	9	110303808	T	TAA	no	no	0.983004	0.986398	0.9034	0.9637	0.9164	3.675e-10	Breast	rs10978911	G	C	1.08752	2.36e-20	Michailidou, K., et al. (2017). "Association analysis identifies 65 new breast cancer risk loci." Nature 551(7678): 92-94.	LD
Breast	rs60778117	9	110773040	T	C	no	yes	0.982751	0.996145	0.9221	0.9143	0.9205	4.841e-09	Breast	rs10979183	C	T	1.05696	9.21e-19	Michailidou, K., et al. (2017). "Association analysis identifies 65 new breast cancer risk loci." Nature 551(7678): 92-94.	LD
Breast	rs5899787	9	110893551	CT	C	no	no	0.986282	0.997504	0.9078	0.9125	0.9088	2.504e-16	Breast - Estrogen Receptor Positive	rs7862747	C	A	1.13168	3.36e-58	Michailidou, K., et al. (2017). "Association analysis identifies 65 new breast cancer risk loci." Nature 551(7678): 92-94.	LD
Breast	rs1321917	9	119324929	C	G	no	no	0.994091	0.980468	1.0569	1.074	1.0604	2.482e-07	Breast	rs1895062	G	A	1.05022	1.1e-14	Michailidou, K., et al. (2017). "Association analysis identifies 65 new breast cancer risk loci." Nature 551(7678): 92-94.	LD
Breast	10:21766128_TA_T	10	21766128	T	TA	no	no	0.922895	0.877108	0.8342	0.8972	0.8777	7.364e-08	Breast	rs72806318	G	A	1.24832	5.02e-19	Michailidou, K., et al. (2017). "Association analysis identifies 65 new breast cancer risk loci." Nature 551(7678): 92-94.	LD
Breast	rs10828247	10	21822856	G	A	no	no	0.997455	0.962329	0.9274	0.8853	0.9185	2.625e-13	Breast - Estrogen Receptor Positive	rs10828249	G	A	1.0753	6.72e-21	Michailidou, K., et al. (2017). "Association analysis identifies 65 new breast cancer risk loci." Nature 551(7678): 92-94.	LD
Breast	10:22336421_CTTG_C	10	22336421	C	CTTG	no	no	0.978605	0.99003	0.8015	0.7613	0.7911	2.26e-08	Breast	rs72810771	C	T	1.22458	1.84e-19	Michailidou, K., et al. (2017). "Association analysis identifies 65 new breast cancer risk loci." Nature 551(7678): 92-94.	LD
Breast	rs4282885	10	64243828	A	G	no	no	0.998326	0.985564	0.9373	0.9632	0.9427	1.185e-07	Breast	rs10995182	C	T	1.14396	1.11e-46	Michailidou, K., et al. (2017). "Association analysis identifies 65 new breast cancer risk loci." Nature 551(7678): 92-94.	LD
Breast	rs10995193	10	64288082	T	A	no	no	0.994547	0.984213	1.1145	1.1375	1.1194	4.535e-12	Breast	rs10995201	G	A	1.14077	1.56e-51	Michailidou, K., et al. (2017). "Association analysis identifies 65 new breast cancer risk loci." Nature 551(7678): 92-94.	LD
Breast	rs1250009	10	80845411	A	G	no	NA	0.993806	NA	1.0778	NA	1.0778	3.711e-09	Breast	rs1268974	G	A	1.08253	3.71e-36	Michailidou, K., et al. (2017). "Association analysis identifies 65 new breast cancer risk loci." Nature 551(7678): 92-94.	LD
Breast	10:80887430_GGCCCCTGCTCA_G	10	80887430	G	GGCCCCTGCTCA	no	NA	0.986309	NA	0.9102	NA	0.9102	1.941e-08	Breast	rs4980029	A	G	1.07972	2.57e-20	Michailidou, K., et al. (2017). "Association analysis identifies 65 new breast cancer risk loci." Nature 551(7678): 92-94.	LD
Breast	rs9421409	10	123095208	A	G	no	NA	0.987838	NA	1.084	NA	1.084	4.258e-09	Breast - Estrogen Receptor Positive	rs9421410	A	G	1.06173	6.031e-14	Michailidou, K., et al. (2017). "Association analysis identifies 65 new breast cancer risk loci." Nature 551(7678): 92-94.	LD
Breast	rs2981449	10	123325755	C	T	no	no	0.974973	0.912992	0.9448	0.9149	0.9388	3.287e-08	Breast - Estrogen Receptor Positive	rs2912778	A	G	1.28133	7.85e-245	Michailidou, K., et al. (2017). "Association analysis identifies 65 new breast cancer risk loci." Nature 551(7678): 92-94.	LD
Breast	rs17614575	10	123332266	A	T	no	no	0.951116	0.892314	0.8521	0.9357	0.8682	5.956e-07	Breast - Estrogen Receptor Positive	rs2912775	G	A	1.2502	2.55e-146	Michailidou, K., et al. (2017). "Association analysis identifies 65 new breast cancer risk loci." Nature 551(7678): 92-94.	LD
Breast	rs4752570	10	123337066	C	T	NA	no	NA	0.976455	NA	0.818	0.818	1.821e-16	Breast - Estrogen Receptor Positive	rs45631563	T	A	1.29979	1.87e-43	Michailidou, K., et al. (2017). "Association analysis identifies 65 new breast cancer risk loci." Nature 551(7678): 92-94.	LD
Breast	10:123340431_GC_G	10	123340431	G	GC	no	no	0.992973	0.988448	1.2861	1.2347	1.2751	2.746e-104	Breast	rs1078806	A	G	1.26655	0	Michailidou, K., et al. (2017). "Association analysis identifies 65 new breast cancer risk loci." Nature 551(7678): 92-94.	LD
Breast	rs45631632	10	123342707	A	G	no	no	0.95413	0.896412	0.7957	0.847	0.8045	2.02e-15	Breast	rs3135724	C	T	1.17763	9.62e-102	Michailidou, K., et al. (2017). "Association analysis identifies 65 new breast cancer risk loci." Nature 551(7678): 92-94.	LD
Breast	rs3135717	10	123354003	A	G	no	no	0.979435	0.94131	0.8293	0.8087	0.8251	2.327e-08	Breast - Estrogen Receptor Positive	rs2936871	T	A	1.22373	2.75e-96	Michailidou, K., et al. (2017). "Association analysis identifies 65 new breast cancer risk loci." Nature 551(7678): 92-94.	LD
Breast	rs12268516	10	123356263	T	C	no	no	0.937668	0.726779	1.16	1.0658	1.1442	5.275e-09	Breast - Estrogen Receptor Positive	rs3750817	T	C	1.21252	9.44e-142	Michailidou, K., et al. (2017). "Association analysis identifies 65 new breast cancer risk loci." Nature 551(7678): 92-94.	LD
Breast	rs4752577	10	123422518	T	C	no	no	0.986047	0.996715	0.87	0.8504	0.8657	2.876e-19	Breast - Estrogen Receptor Positive	rs2912775	G	A	1.2502	2.55e-146	Michailidou, K., et al. (2017). "Association analysis identifies 65 new breast cancer risk loci." Nature 551(7678): 92-94.	LD
Breast	rs12242201	10	123422858	T	C	yes	no	1	0.896893	1.1278	1.1289	1.1281	8.337e-14	Breast	rs12242201	T	C	1.12569	2.36e-40	Michailidou, K., et al. (2017). "Association analysis identifies 65 new breast cancer risk loci." Nature 551(7678): 92-94.	LD
Breast	rs12354821	10	123443741	A	T	no	no	0.994116	0.963366	1.0991	1.0814	1.0954	3.437e-10	Breast - Estrogen Receptor Positive	rs7893171	C	G	1.11986	7.08e-33	Michailidou, K., et al. (2017). "Association analysis identifies 65 new breast cancer risk loci." Nature 551(7678): 92-94.	LD
Breast	rs1693681	10	123463320	G	T	no	yes	0.977384	1	0.9367	0.9074	0.9303	7.413e-09	Breast	rs1696803	C	T	1.123	2.45e-45	Michailidou, K., et al. (2017). "Association analysis identifies 65 new breast cancer risk loci." Nature 551(7678): 92-94.	LD
Breast	rs4478919	10	123579063	A	C	no	no	0.981459	0.971298	0.8957	0.8449	0.8845	4.77e-08	Breast	rs3889984	A	G	1.1814	6.57e-57	Michailidou, K., et al. (2017). "Association analysis identifies 65 new breast cancer risk loci." Nature 551(7678): 92-94.	LD
Breast	rs576603	11	1914139	T	C	no	NA	0.991403	NA	1.0767	NA	1.0767	1.543e-08	Breast	rs1973765	C	T	1.08513	9.71e-38	Michailidou, K., et al. (2017). "Association analysis identifies 65 new breast cancer risk loci." Nature 551(7678): 92-94.	LD
Breast	rs554219	11	69331642	G	C	no	no	0.990888	0.815984	0.8001	0.9164	0.8179	1.062e-34	Breast - Estrogen Receptor Positive	rs78540526	C	T	1.38777	1.02e-136	Michailidou, K., et al. (2017). "Association analysis identifies 65 new breast cancer risk loci." Nature 551(7678): 92-94.	LD
Breast	rs75173006	11	69383899	A	T	no	no	0.96031	0.684489	0.7643	1.0956	0.8051	9.524e-07	Breast	rs75915166	C	A	1.29914	4.05e-95	Michailidou, K., et al. (2017). "Association analysis identifies 65 new breast cancer risk loci." Nature 551(7678): 92-94.	LD
Breast	rs142638502	11	69437300	T	C	no	no	0.964354	0.813489	0.8355	0.7688	0.8233	1.677e-07	Breast - Estrogen Receptor Positive	rs78540526	C	T	1.38777	1.02e-136	Michailidou, K., et al. (2017). "Association analysis identifies 65 new breast cancer risk loci." Nature 551(7678): 92-94.	LD
Breast	rs34507830	11	69461686	T	C	yes	no	1	0.617759	0.8051	0.904	0.8136	2.692e-08	Breast - Estrogen Receptor Positive	rs78540526	C	T	1.38777	1.02e-136	Michailidou, K., et al. (2017). "Association analysis identifies 65 new breast cancer risk loci." Nature 551(7678): 92-94.	LD
Breast	rs10736577	11	129454107	G	A	no	yes	0.997109	1	0.9383	0.9479	0.9403	7.942e-08	Breast	rs11822830	A	G	1.04949	1.98e-14	Michailidou, K., et al. (2017). "Association analysis identifies 65 new breast cancer risk loci." Nature 551(7678): 92-94.	LD
Breast	rs11055888	12	14418826	G	A	no	no	0.986804	0.986036	0.9238	0.9221	0.9234	6.18e-09	Breast	rs12422552	G	C	1.06	3.6e-15	Michailidou, K., et al. (2017). "Association analysis identifies 65 new breast cancer risk loci." Nature 551(7678): 92-94.	LD
Breast	rs10843048	12	28132906	G	A	yes	yes	1	1	1.0833	1.0524	1.0768	5.019e-08	Breast	rs10771399	G	A	1.18	2.7e-35	Ghoussaini, M., et al. (2012). "Genome-wide association analysis identifies three new breast cancer susceptibility loci." Nat Genet 44(3): 312-318.	LD
Breast	rs7297051	12	28174817	T	C	no	no	0.969419	0.987223	1.1022	1.1509	1.1124	4.717e-15	Breast	rs7297051	T	C	1.12	3e-60	Michailidou, K., et al. (2017). "Association analysis identifies 65 new breast cancer risk loci." Nature 551(7678): 92-94.	LD
Breast	rs61938093	12	96026737	T	C	no	NA	0.990692	NA	1.1284	NA	1.1284	7.604e-18	Breast	rs17356907	G	A	1.1	1e-39	Michailidou, K., et al. (2017). "Association analysis identifies 65 new breast cancer risk loci." Nature 551(7678): 92-94.	LD
Breast	rs725677	12	115814865	T	C	no	no	0.999334	0.998769	1.0738	1.1203	1.0834	7.483e-12	Breast - Estrogen Receptor Positive	rs1292011	G	A	1.1	5.6e-40	Michailidou, K., et al. (2017). "Association analysis identifies 65 new breast cancer risk loci." Nature 551(7678): 92-94.	LD
Breast	rs2236007	14	37132769	A	G	no	no	0.988672	0.965599	1.0825	1.106	1.0873	2.308e-09	Breast	rs7149262	A	C	1.07509	2.47e-21	Michailidou, K., et al. (2017). "Association analysis identifies 65 new breast cancer risk loci." Nature 551(7678): 92-94.	LD
Breast	rs5809370	14	68641096	CA	C	no	NA	0.951843	NA	1.084	NA	1.084	8.772e-07	Breast - Estrogen Receptor Positive	rs12894297	A	C	1.07885	1.002e-14	Michailidou, K., et al. (2017). "Association analysis identifies 65 new breast cancer risk loci." Nature 551(7678): 92-94.	LD
Breast	rs11624333	14	68979835	C	T	no	no	0.979865	0.951418	1.0867	1.0907	1.0875	4.449e-11	Breast	rs11624333	C	T	1.10164	6.5e-42	Michailidou, K., et al. (2017). "Association analysis identifies 65 new breast cancer risk loci." Nature 551(7678): 92-94.	LD
Breast	rs941764	14	91841069	G	A	yes	no	1	0.924359	0.9348	0.9667	0.941	2.051e-07	Breast	rs941764	A	G	1.04739	8.21e-13	Michailidou, K., et al. (2017). "Association analysis identifies 65 new breast cancer risk loci." Nature 551(7678): 92-94.	LD
Breast	rs117573200	16	52511085	A	G	no	no	0.86038	0.682363	0.7889	0.8516	0.7964	7.509e-07	Breast	rs4784227	C	T	1.24023	6.78e-201	Michailidou, K., et al. (2017). "Association analysis identifies 65 new breast cancer risk loci." Nature 551(7678): 92-94.	Conditional
Breast	rs8064219	16	52530763	A	G	no	no	0.995257	0.975052	1.0832	1.0615	1.0787	1.876e-11	Breast	rs35850695	G	A	1.23331	3.6e-200	Michailidou, K., et al. (2017). "Association analysis identifies 65 new breast cancer risk loci." Nature 551(7678): 92-94.	LD
Breast	rs45563239	16	52554640	G	T	no	no	0.837712	0.698511	0.7608	0.8794	0.7876	4.79e-07	Breast	rs45563239	T	G	1.29901	5.33e-16	Michailidou, K., et al. (2017). "Association analysis identifies 65 new breast cancer risk loci." Nature 551(7678): 92-94.	LD
Breast	rs145232238	16	52562467	T	G	no	no	0.87	0.73472	0.7954	0.8523	0.8039	7.312e-07	Breast	rs4784227	C	T	1.24023	6.78e-201	Michailidou, K., et al. (2017). "Association analysis identifies 65 new breast cancer risk loci." Nature 551(7678): 92-94.	Conditional
Breast	rs45537934	16	52584927	G	T	no	no	0.927834	0.7762	0.781	0.7435	0.7747	3.213e-08	Breast	rs9708611	G	A	1.20033	1.25e-42	Michailidou, K., et al. (2017). "Association analysis identifies 65 new breast cancer risk loci." Nature 551(7678): 92-94.	LD
Breast	rs4784227	16	52599188	T	C	yes	yes	1	1	0.7865	0.7949	0.7883	7.842e-82	Breast	rs4784227	C	T	1.24023	6.78e-201	Michailidou, K., et al. (2017). "Association analysis identifies 65 new breast cancer risk loci." Nature 551(7678): 92-94.	LD
Breast	rs76543857	16	52603860	T	C	yes	no	1	0.790004	0.8511	0.7762	0.8411	6.356e-08	Breast	rs112149573	G	T	1.23652	1.04e-196	Michailidou, K., et al. (2017). "Association analysis identifies 65 new breast cancer risk loci." Nature 551(7678): 92-94.	LD
Breast	rs2335	16	52624446	G	T	no	no	0.986947	0.978767	1.1146	1.1091	1.1134	2.151e-13	Breast	rs8046979	A	G	1.12862	1.59e-84	Michailidou, K., et al. (2017). "Association analysis identifies 65 new breast cancer risk loci." Nature 551(7678): 92-94.	LD
Breast	rs62033406	16	53824226	G	A	no	no	0.997623	0.99676	1.0932	1.0788	1.0901	3.087e-14	Breast	rs62048402	A	G	1.06439	3.5e-23	Michailidou, K., et al. (2017). "Association analysis identifies 65 new breast cancer risk loci." Nature 551(7678): 92-94.	LD
Breast	rs11150296	16	80644663	C	T	no	no	0.994686	0.98036	0.9221	0.8808	0.913	7.988e-12	Breast	rs7500067	A	G	1.08166	4.06e-27	Michailidou, K., et al. (2017). "Association analysis identifies 65 new breast cancer risk loci." Nature 551(7678): 92-94.	LD
Breast	rs62070652	17	29221277	T	C	yes	no	1	0.99496	1.0806	1.0629	1.0768	5.876e-09	Breast	rs7223535	A	G	1.04488	3.53e-10	Michailidou, K., et al. (2017). "Association analysis identifies 65 new breast cancer risk loci." Nature 551(7678): 92-94.	LD
Breast	rs2463523	17	43671737	C	A	no	no	0.973008	0.960013	1.0862	1.0981	1.0887	2.964e-10	Breast	rs62061734	C	T	1.05401	7.9e-12	Michailidou, K., et al. (2017). "Association analysis identifies 65 new breast cancer risk loci." Nature 551(7678): 92-94.	LD
Breast	17:44184819_CAAAGGT_C	17	44184819	C	CAAAGGT	no	no	0.986545	0.994096	1.0855	1.1093	1.0906	2.2e-10	Breast	rs62061734	C	T	1.05401	7.9e-12	Michailidou, K., et al. (2017). "Association analysis identifies 65 new breast cancer risk loci." Nature 551(7678): 92-94.	LD
Breast	rs199533	17	44828931	A	G	yes	yes	1	1	1.072	1.1013	1.078	4.635e-08	Breast	rs2532363	T	G	1.05096	1.03e-10	Michailidou, K., et al. (2017). "Association analysis identifies 65 new breast cancer risk loci." Nature 551(7678): 92-94.	LD
Breast	rs3974648	18	24484288	T	C	no	no	0.992933	0.960905	1.08	1.0441	1.0724	5.459e-07	Breast - Estrogen Receptor Positive	rs170801	A	C	1.08264	2.99e-21	Michailidou, K., et al. (2017). "Association analysis identifies 65 new breast cancer risk loci." Nature 551(7678): 92-94.	LD
Breast	rs6020465	20	48963006	G	A	no	no	0.990665	0.963667	0.9346	0.9319	0.9341	5.486e-07	Breast	rs6122906	A	G	1.05201	2.45e-10	Michailidou, K., et al. (2017). "Association analysis identifies 65 new breast cancer risk loci." Nature 551(7678): 92-94.	LD
Breast	rs559044903	21	16360844	G	A	no	NA	0.938191	NA	0.8927	NA	0.8927	5.64e-07	Breast - Estrogen Receptor Positive	rs62221393	T	C	1.07294	1.732e-12	Michailidou, K., et al. (2017). "Association analysis identifies 65 new breast cancer risk loci." Nature 551(7678): 92-94.	LD
Breast	rs7282349	21	16564561	T	C	no	no	0.995513	0.985006	1.0828	1.0734	1.0809	9.917e-11	Breast - Estrogen Receptor Positive	rs2403907	A	C	1.1012	2.95e-33	Michailidou, K., et al. (2017). "Association analysis identifies 65 new breast cancer risk loci." Nature 551(7678): 92-94.	LD
Breast	rs62237573	22	28552698	T	C	no	no	0.892508	0.621384	0.7018	0.9567	0.7411	8.486e-09	Breast	rs62237573	C	T	1.53051	6.87e-36	Michailidou, K., et al. (2017). "Association analysis identifies 65 new breast cancer risk loci." Nature 551(7678): 92-94.	LD
Breast	rs75174485	22	29078705	G	T	no	NA	0.803441	NA	0.7425	NA	0.7425	1.013e-07	Breast	rs62235681	A	G	1.57743	1.66e-37	Michailidou, K., et al. (2017). "Association analysis identifies 65 new breast cancer risk loci." Nature 551(7678): 92-94.	LD
Breast	rs5997447	22	29529148	G	A	no	no	0.987474	0.770092	0.8655	0.9006	0.8728	5.572e-07	Breast	rs132365	C	G	1.29137	8.42e-23	Michailidou, K., et al. (2017). "Association analysis identifies 65 new breast cancer risk loci." Nature 551(7678): 92-94.	LD
Breast	rs132383	22	29613520	C	A	no	no	0.931076	0.784119	1.2502	1.2333	1.2458	5.078e-07	Breast	rs132289	G	A	1.28172	1.03e-24	Michailidou, K., et al. (2017). "Association analysis identifies 65 new breast cancer risk loci." Nature 551(7678): 92-94.	LD
Breast	rs5995881	22	41015883	G	A	no	no	0.998135	0.975768	0.8612	0.8807	0.8652	3.579e-16	Breast	rs5995875	C	T	1.12817	9.04e-35	Michailidou, K., et al. (2017). "Association analysis identifies 65 new breast cancer risk loci." Nature 551(7678): 92-94.	LD
Cervix	rs748586337	6	30978668	A	ATTT	no	NA	0.983682	NA	1.1299	NA	1.1299	1.052e-10	Cervix	rs3016014	A	G	1.45	2.6e-12	Chen, D., et al. (2013). "Genome-wide association study of susceptibility loci for cervical cancer." J Natl Cancer Inst 105(9): 624-633.	LD
Cervix	rs114115115	6	30989692	G	T	no	no	0.987125	0.983754	1.3641	1.2168	1.3463	6.362e-13	Cervix	rs4713460	A	G	1.43	4.3e-10	Chen, D., et al. (2013). "Genome-wide association study of susceptibility loci for cervical cancer." J Natl Cancer Inst 105(9): 624-633.	LD
Cervix	rs115732412	6	31315096	T	C	no	NA	0.996375	NA	1.2477	NA	1.2477	4.719e-11	Cervix	rs2516448	C	T	1.42	3.9e-18	Chen, D., et al. (2013). "Genome-wide association study of susceptibility loci for cervical cancer." J Natl Cancer Inst 105(9): 624-633.	Conditional
Cervix	rs2523559	6	31330969	A	C	no	NA	0.99805	NA	1.1806	NA	1.1806	1.357e-18	Cervix	rs2516448	C	T	1.42	3.9e-18	Chen, D., et al. (2013). "Genome-wide association study of susceptibility loci for cervical cancer." J Natl Cancer Inst 105(9): 624-633.	LD
Cervix	rs9266627	6	31346805	G	A	no	no	0.997874	0.995847	0.9068	0.8874	0.9051	6.619e-08	Cervix	rs4713460	A	G	1.43	4.3e-10	Chen, D., et al. (2013). "Genome-wide association study of susceptibility loci for cervical cancer." J Natl Cancer Inst 105(9): 624-633.	LD
Cervix	rs9266766	6	31351675	C	G	no	no	0.99876	0.998253	1.2473	1.2206	1.2448	2.813e-11	Cervix	rs4713460	A	G	1.43	4.3e-10	Chen, D., et al. (2013). "Genome-wide association study of susceptibility loci for cervical cancer." J Natl Cancer Inst 105(9): 624-633.	LD
Cervix	rs2523496	6	31377719	C	T	no	no	0.991681	0.911845	1.2188	1.0916	1.2076	3.679e-25	Cervix	rs2516448	C	T	1.42	3.9e-18	Chen, D., et al. (2013). "Genome-wide association study of susceptibility loci for cervical cancer." J Natl Cancer Inst 105(9): 624-633.	LD
Cervix	rs3131631	6	31484683	C	G	yes	no	1	0.99798	1.1417	1.0414	1.1332	5.258e-10	Cervix	rs3132461	A	G	1.36	1.55e-13	Leo, P. J., et al. (2017). "Defining the genetic susceptibility to cervical neoplasia-A genome-wide association study." PLoS Genet 13(8): e1006866.	LD
Cervix	rs2242660	6	31597753	A	G	no	no	0.997044	0.990382	1.113	0.9892	1.1015	1.843e-07	Cervix	rs2844494	A	C	1.35	7e-09	Chen, D., et al. (2013). "Genome-wide association study of susceptibility loci for cervical cancer." J Natl Cancer Inst 105(9): 624-633.	LD
Cervix	rs12526104	6	32208882	G	A	no	yes	0.991461	1	1.2678	1.3861	1.2765	4.064e-12	Cervix	rs3132954	A	G	1.37	1.5e-09	Chen, D., et al. (2013). "Genome-wide association study of susceptibility loci for cervical cancer." J Natl Cancer Inst 105(9): 624-633.	LD
Cervix	rs116149201	6	32448730	A	G	no	NA	0.384546	NA	3.5068	NA	3.5068	3.225e-09	Cervix - Carcinoma in situ	rs73730372	T	C	1.67	3e-19	Chen, D., et al. (2016). "Pooled analysis of genome-wide association studies of cervical intraepithelial neoplasia 3 (CIN3) identifies a new susceptibility locus." Oncotarget 7(27): 42216-42224.	Conditional
Cervix	6:32589721_TAATTCTC_T	6	32589721	T	TAATTCTC	no	no	0.973431	0.986113	0.8667	0.8481	0.8651	9.488e-15	Cervix - Carcinoma in situ	rs9271898	A	G	1.56	1.2e-24	Chen, D., et al. (2016). "Pooled analysis of genome-wide association studies of cervical intraepithelial neoplasia 3 (CIN3) identifies a new susceptibility locus." Oncotarget 7(27): 42216-42224.	LD
Cervix	rs112767134	6	32594337	A	G	no	NA	0.685986	NA	1.8482	NA	1.8482	3.129e-07	Cervix - Carcinoma in situ	rs9271898	A	G	1.56	1.2e-24	Chen, D., et al. (2016). "Pooled analysis of genome-wide association studies of cervical intraepithelial neoplasia 3 (CIN3) identifies a new susceptibility locus." Oncotarget 7(27): 42216-42224.	Conditional
Cervix	6:32596798_AG_A	6	32596798	A	AG	no	no	0.997846	0.994714	1.5173	1.553	1.5208	1.799e-30	Cervix - Carcinoma in situ	rs9271898	A	G	1.56	1.2e-24	Chen, D., et al. (2016). "Pooled analysis of genome-wide association studies of cervical intraepithelial neoplasia 3 (CIN3) identifies a new susceptibility locus." Oncotarget 7(27): 42216-42224.	LD
Cervix	rs9272050	6	32599071	A	G	no	no	0.999425	0.997857	1.2797	1.1397	1.267	1.067e-39	Cervix - Carcinoma in situ	rs9271898	A	G	1.56	1.2e-24	Chen, D., et al. (2016). "Pooled analysis of genome-wide association studies of cervical intraepithelial neoplasia 3 (CIN3) identifies a new susceptibility locus." Oncotarget 7(27): 42216-42224.	LD
Cervix	rs9272324	6	32604152	G	A	no	no	0.993918	0.996273	0.9002	0.8165	0.8925	1.919e-10	Cervix	rs9271850	G	A	1.43	1e-11	Chen, D., et al. (2013). "Genome-wide association study of susceptibility loci for cervical cancer." J Natl Cancer Inst 105(9): 624-633.	LD
Cervix	rs9276435	6	32713867	T	C	no	no	0.995976	0.922229	1.1662	1.1108	1.1631	1.988e-10	Cervix - Carcinoma in situ	rs9271898	A	G	1.56	1.2e-24	Chen, D., et al. (2016). "Pooled analysis of genome-wide association studies of cervical intraepithelial neoplasia 3 (CIN3) identifies a new susceptibility locus." Oncotarget 7(27): 42216-42224.	LD
Cervix	rs3130218	6	33078163	A	G	no	no	0.998607	0.997755	0.8727	0.7508	0.8608	4.61e-09	Cervix - Carcinoma in situ	rs3130196	T	C	1.43	4.4e-10	Chen, D., et al. (2016). "Pooled analysis of genome-wide association studies of cervical intraepithelial neoplasia 3 (CIN3) identifies a new susceptibility locus." Oncotarget 7(27): 42216-42224.	LD
Colon	rs12140498	1	222098690	T	C	no	no	0.987867	0.994553	0.8472	0.8689	0.852	8.569e-09	Colorectal	rs6687758	A	G	1.14943	7.32e-10	Schmit, S. L., et al. (2018). "Novel Common Genetic Susceptibility Loci for Colorectal Cancer." J Natl Cancer Inst.	LD
Colon	rs117079142	8	117790914	A	C	no	no	0.995117	0.993945	0.8353	0.6346	0.779	7.603e-07	Colorectal	rs16892766	A	C	1.21951	3.94e-24	Schmit, S. L., et al. (2018). "Novel Common Genetic Susceptibility Loci for Colorectal Cancer." J Natl Cancer Inst.	LD
Colon	rs7014346	8	128424792	G	A	yes	yes	1	1	1.2104	1.2489	1.2191	4.04e-17	Colorectal	rs6983267	T	G	1.13636	7.74e-27	Schmit, S. L., et al. (2018). "Novel Common Genetic Susceptibility Loci for Colorectal Cancer." J Natl Cancer Inst.	LD
Colon	rs6507874	18	46448805	C	T	no	no	0.975072	0.949549	1.1506	1.1057	1.1402	2.931e-08	Colorectal	rs4939827	C	T	1.14	3.41e-30	Schmit, S. L., et al. (2018). "Novel Common Genetic Susceptibility Loci for Colorectal Cancer." J Natl Cancer Inst.	LD
Colon	rs17841839	19	33517201	T	C	no	no	0.997409	0.983973	1.2819	1.7147	1.3663	9.341e-07	Colorectal	rs10411210	T	C	1.14943	4.6e-09	Houlston, R. S., et al. (2008). "Meta-analysis of genome-wide association data identifies four new susceptibility loci for colorectal cancer." Nat Genet 40(12): 1426-1435.	LD
Kidney	rs7939721	11	69234655	T	C	no	no	0.998604	0.776871	1.5565	1.5581	1.5567	5.184e-07	Kidney	rs7105934	A	G	1.43	4.9e-22	Scelo, G., et al. (2017). "Genome-wide association study identifies multiple risk loci for renal cell carcinoma." Nat Commun 8: 15724.	LD
Lung	rs36019446	5	1339890	G	A	no	NA	0.988053	NA	1.2015	NA	1.2015	9.561e-08	Lung	rs380286	A	G	1.15176	1.51e-32	McKay, J. D., et al. (2017). "Large-scale association analysis identifies new lung cancer susceptibility loci and heterogeneity in genetic susceptibility across histological subtypes." Nat Genet 49(7): 1126-1132.	LD
Lung	rs8042849	15	78817929	T	C	no	no	0.998891	0.908425	1.1785	1.255	1.2004	8.059e-10	Lung	rs55781567	C	G	1.3	8.51e-104	McKay, J. D., et al. (2017). "Large-scale association analysis identifies new lung cancer susceptibility loci and heterogeneity in genetic susceptibility across histological subtypes." Nat Genet 49(7): 1126-1132.	LD
Lymphocytic Leukemia	rs72832868	2	111607676	T	A	no	no	0.997753	0.992704	1.4356	1.3463	1.4069	8.926e-07	Chronic Lymphocytic Leukemia	rs1002015	T	C	1.3	2.23e-23	Law, P. J., et al. (2017). "Genome-wide association analysis implicates dysregulation of immunity genes in chronic lymphocytic leukaemia." Nat Commun 8: 14175.	LD
Lymphocytic Leukemia	rs6708784	2	111927379	G	A	no	no	0.996279	0.993776	0.7623	0.806	0.7753	2.116e-07	Chronic Lymphocytic Leukemia	rs6708784	A	G	1.3	2.67e-25	Law, P. J., et al. (2017). "Genome-wide association analysis implicates dysregulation of immunity genes in chronic lymphocytic leukaemia." Nat Commun 8: 14175.	LD
Lymphocytic Leukemia	rs6710287	2	231231351	C	T	no	no	0.978527	0.957645	1.3118	1.2958	1.307	5.468e-08	Chronic Lymphocytic Leukemia	rs13397985	T	G	1.46	2.32e-34	Berndt, S. I., et al. (2016). "Meta-analysis of genome-wide association studies discovers multiple loci for chronic lymphocytic leukemia." Nat Commun 7: 10933.	LD
Lymphocytic Leukemia	rs2316515	6	410848	G	A	no	yes	0.993446	1	0.755	0.7144	0.7424	1.014e-08	Chronic Lymphocytic Leukemia	rs9392504	G	A	1.33	9.81e-29	Law, P. J., et al. (2017). "Genome-wide association analysis implicates dysregulation of immunity genes in chronic lymphocytic leukaemia." Nat Commun 8: 14175.	LD
Lymphocytic Leukemia	rs1049087	6	32629889	A	G	no	no	0.999865	0.987059	0.767	0.8283	0.7847	6.845e-07	Chronic Lymphocytic Leukemia	rs9271176	A	G	1.29	3.16e-20	Law, P. J., et al. (2017). "Genome-wide association analysis implicates dysregulation of immunity genes in chronic lymphocytic leukaemia." Nat Commun 8: 14175.	LD
Lymphocytic Leukemia	rs36051450	11	123344959	C	T	no	no	0.976864	0.967352	0.6342	0.7142	0.6555	3.377e-14	Chronic Lymphocytic Leukemia	rs735665	G	A	1.64	4.94e-62	Berndt, S. I., et al. (2016). "Meta-analysis of genome-wide association studies discovers multiple loci for chronic lymphocytic leukemia." Nat Commun 7: 10933.	LD
Lymphocytic Leukemia	rs539846	15	40397936	T	G	no	no	0.983199	0.924584	0.7386	0.6891	0.7243	1.169e-10	Chronic Lymphocytic Leukemia	rs8024033	G	C	1.26	7.13e-19	Law, P. J., et al. (2017). "Genome-wide association analysis implicates dysregulation of immunity genes in chronic lymphocytic leukaemia." Nat Commun 8: 14175.	LD
Lymphocytic Leukemia	rs4776477	15	70024407	G	A	no	no	0.99771	0.992788	1.4271	1.2752	1.3801	3.962e-11	Chronic Lymphocytic Leukemia	rs7176508	G	A	1.35	1.61e-33	Berndt, S. I., et al. (2016). "Meta-analysis of genome-wide association studies discovers multiple loci for chronic lymphocytic leukemia." Nat Commun 7: 10933.	LD
Melanoma	rs1341335	1	226605081	T	C	no	no	0.991206	0.992512	1.1	1.1152	1.1055	1.169e-07	Melanoma	rs1858550	NA	NA	NA	1.68e-13	Law, M. H., et al. (2015). "Genome-wide meta-analysis identifies five new susceptibility loci for cutaneous malignant melanoma." Nat Genet 47(9): 987-995.	LD
Melanoma	rs31490	5	1344458	A	G	no	NA	0.997269	NA	0.8499	NA	0.8499	9.553e-14	Melanoma	rs401681	G	A	1.2	2.98e-08	Barrett, J. H., et al. (2011). "Genome-wide association study identifies three new melanoma susceptibility loci." Nat Genet 43(11): 1108-1113.	LD
Melanoma	rs35407	5	33946571	G	A	no	yes	0.960432	1	0.503	0.4519	0.4798	1.893e-19	Melanoma	rs35407	A	G	2.17	5.6e-22	Ransohoff, K. J., et al. (2017). "Two-stage genome-wide association study identifies a novel susceptibility locus associated with melanoma." Oncotarget 8(11): 17586-17592.	LD
Melanoma	rs11442196	6	21160048	TA	T	no	no	0.995828	0.996229	0.8803	0.9375	0.9001	1.106e-08	Melanoma	rs6914598	T	C	1.11628	2.56e-08	Law, M. H., et al. (2015). "Genome-wide meta-analysis identifies five new susceptibility loci for cutaneous malignant melanoma." Nat Genet 47(9): 987-995.	LD
Melanoma	rs12535242	7	16966980	A	C	no	no	0.993758	0.991051	0.934	0.8761	0.9126	5.181e-07	Melanoma	rs1636744	C	T	1.11628	1.8e-09	Law, M. H., et al. (2015). "Genome-wide meta-analysis identifies five new susceptibility loci for cutaneous malignant melanoma." Nat Genet 47(9): 987-995.	LD
Melanoma	rs141111252	9	21698289	A	T	no	no	0.801608	0.655129	0.7703	0.6236	0.7222	7.359e-08	Melanoma	rs7023329	G	A	1.18	5.38e-17	Ransohoff, K. J., et al. (2017). "Two-stage genome-wide association study identifies a novel susceptibility locus associated with melanoma." Oncotarget 8(11): 17586-17592.	Conditional
Melanoma	rs871024	9	21803880	A	C	no	no	0.995365	0.989944	1.2311	1.1902	1.2163	5.5e-29	Melanoma	rs7023329	G	A	1.18	5.38e-17	Ransohoff, K. J., et al. (2017). "Two-stage genome-wide association study identifies a novel susceptibility locus associated with melanoma." Oncotarget 8(11): 17586-17592.	LD
Melanoma	rs117225174	9	21972663	G	A	no	no	0.9237	0.787037	1.8774	1.553	1.7352	3.231e-07	Melanoma	rs7023329	G	A	1.18	5.38e-17	Ransohoff, K. J., et al. (2017). "Two-stage genome-wide association study identifies a novel susceptibility locus associated with melanoma." Oncotarget 8(11): 17586-17592.	Conditional
Melanoma	rs2811711	9	21993964	C	T	no	no	0.981684	0.983924	1.1504	1.1517	1.1509	8.517e-08	Melanoma	rs2811711	NA	NA	NA	1.39e-08	Law, M. H., et al. (2015). "Genome-wide meta-analysis identifies five new susceptibility loci for cutaneous malignant melanoma." Nat Genet 47(9): 987-995.	LD
Melanoma	rs11813268	10	105682296	T	C	no	no	0.996477	0.986984	0.834	0.859	0.8428	6.212e-14	Melanoma	rs2995264	A	G	1.17351	2.2e-09	Law, M. H., et al. (2015). "Genome-wide meta-analysis identifies five new susceptibility loci for cutaneous malignant melanoma." Nat Genet 47(9): 987-995.	LD
Melanoma	rs6483416	11	88477340	T	G	no	no	0.976158	0.993732	0.9077	0.9055	0.9069	9.194e-08	Melanoma	rs17793678	NA	NA	NA	4.24e-21	Law, M. H., et al. (2015). "Genome-wide meta-analysis identifies five new susceptibility loci for cutaneous malignant melanoma." Nat Genet 47(9): 987-995.	LD
Melanoma	rs1126809	11	89017961	A	G	no	no	0.995827	0.996283	0.8462	0.8484	0.847	4.771e-19	Melanoma	rs1393350	G	A	1.29	2.41e-14	Bishop, D. T., et al. (2009). "Genome-wide association study identifies three loci associated with melanoma risk." Nat Genet 41(8): 920-925.	LD
Melanoma	rs139122788	11	108336636	C	T	no	no	0.994685	0.979833	1.1764	1.0729	1.1363	4.642e-07	Melanoma	rs73008229	NA	NA	NA	1.38e-12	Law, M. H., et al. (2015). "Genome-wide meta-analysis identifies five new susceptibility loci for cutaneous malignant melanoma." Nat Genet 47(9): 987-995.	LD
Melanoma	rs1800407	15	28230318	T	C	yes	no	1	0.836539	0.8338	0.8765	0.8454	5.081e-08	Melanoma	rs1129038	G	A	1.45	2.58e-08	Amos, C. I., et al. (2011). "Genome-wide association study identifies novel loci predisposing to cutaneous melanoma." Hum Mol Genet 20(24): 5012-5023.	LD
Melanoma	rs112584165	16	89085743	G	A	no	NA	0.849565	NA	0.6612	NA	0.6612	7.673e-09	Melanoma	rs113849132	NA	NA	NA	4.49e-41	Law, M. H., et al. (2015). "Genome-wide meta-analysis identifies five new susceptibility loci for cutaneous malignant melanoma." Nat Genet 47(9): 987-995.	LD
Melanoma	rs113165822	16	89220880	A	C	no	no	0.958034	0.573979	0.8442	0.7613	0.8226	4.682e-07	Melanoma	rs369230	NA	NA	NA	2.35e-44	Law, M. H., et al. (2015). "Genome-wide meta-analysis identifies five new susceptibility loci for cutaneous malignant melanoma." Nat Genet 47(9): 987-995.	LD
Melanoma	rs117382825	16	89262162	T	C	no	no	0.963473	0.651434	0.7405	0.6345	0.7142	6.182e-13	Melanoma	rs258322	G	A	1.67	2.54e-27	Bishop, D. T., et al. (2009). "Genome-wide association study identifies three loci associated with melanoma risk." Nat Genet 41(8): 920-925.	LD
Melanoma	rs113405971	16	89358517	A	G	no	NA	0.949121	NA	0.6751	NA	0.6751	8.182e-07	Melanoma	rs75923656	NA	NA	NA	1.89e-65	Law, M. H., et al. (2015). "Genome-wide meta-analysis identifies five new susceptibility loci for cutaneous malignant melanoma." Nat Genet 47(9): 987-995.	LD
Melanoma	rs4499232	16	89576507	C	T	no	no	0.996615	0.959315	1.1813	1.2523	1.2057	8.686e-26	Melanoma	rs7188458	G	A	1.3	1.16e-12	Bishop, D. T., et al. (2009). "Genome-wide association study identifies three loci associated with melanoma risk." Nat Genet 41(8): 920-925.	LD
Melanoma	rs62068703	16	89673135	C	T	no	NA	0.995318	NA	1.2147	NA	1.2147	1.644e-18	Melanoma	rs34177108	NA	NA	NA	2.83e-78	Law, M. H., et al. (2015). "Genome-wide meta-analysis identifies five new susceptibility loci for cutaneous malignant melanoma." Nat Genet 47(9): 987-995.	LD
Melanoma	rs11648089	16	89713938	C	T	no	no	0.975666	0.669457	1.2012	1.3165	1.2285	2.188e-10	Melanoma	rs3794638	NA	NA	NA	6.54e-14	Law, M. H., et al. (2015). "Genome-wide meta-analysis identifies five new susceptibility loci for cutaneous malignant melanoma." Nat Genet 47(9): 987-995.	LD
Melanoma	rs164753	16	89727595	T	C	yes	yes	1	1	0.8513	0.8636	0.8558	5.965e-11	Melanoma	rs7188458	G	A	1.3	1.16e-12	Bishop, D. T., et al. (2009). "Genome-wide association study identifies three loci associated with melanoma risk." Nat Genet 41(8): 920-925.	LD
Melanoma	rs35026726	16	89791279	T	C	no	no	0.995596	0.864925	0.6408	0.662	0.6464	4.316e-61	Melanoma	rs258322	G	A	1.67	2.54e-27	Bishop, D. T., et al. (2009). "Genome-wide association study identifies three loci associated with melanoma risk." Nat Genet 41(8): 920-925.	LD
Melanoma	rs1006548	16	89844043	C	T	no	no	0.996414	0.952821	1.1482	1.1333	1.1429	8.975e-10	Melanoma	rs9926296	NA	NA	NA	9.76e-44	Law, M. H., et al. (2015). "Genome-wide meta-analysis identifies five new susceptibility loci for cutaneous malignant melanoma." Nat Genet 47(9): 987-995.	LD
Melanoma	rs12932219	16	89916391	A	G	no	NA	0.993134	NA	0.8268	NA	0.8268	6.651e-18	Melanoma	rs4785763	C	A	1.22	5.21e-23	Ransohoff, K. J., et al. (2017). "Two-stage genome-wide association study identifies a novel susceptibility locus associated with melanoma." Oncotarget 8(11): 17586-17592.	LD
Melanoma	rs74415461	16	89990843	T	C	no	no	0.989708	0.878974	0.7507	0.7836	0.7609	4.115e-21	Melanoma	rs4785763	C	A	1.22	5.21e-23	Ransohoff, K. J., et al. (2017). "Two-stage genome-wide association study identifies a novel susceptibility locus associated with melanoma." Oncotarget 8(11): 17586-17592.	LD
Melanoma	rs145268882	16	90009717	A	G	no	no	0.971968	0.636353	1.2941	1.2414	1.2811	2.957e-08	Melanoma	rs258322	G	A	1.67	2.54e-27	Bishop, D. T., et al. (2009). "Genome-wide association study identifies three loci associated with melanoma risk." Nat Genet 41(8): 920-925.	Conditional
Melanoma	rs4408545	16	90044028	T	C	no	yes	0.993583	1	1.2202	1.2096	1.2164	1.173e-28	Melanoma	rs4785763	C	A	1.22	5.21e-23	Ransohoff, K. J., et al. (2017). "Two-stage genome-wide association study identifies a novel susceptibility locus associated with melanoma." Oncotarget 8(11): 17586-17592.	LD
Melanoma	rs17719735	16	90053254	A	G	no	no	0.889374	0.59218	1.1988	1.4033	1.245	6.322e-07	Melanoma	rs66701606	NA	NA	NA	5.53e-09	Law, M. H., et al. (2015). "Genome-wide meta-analysis identifies five new susceptibility loci for cutaneous malignant melanoma." Nat Genet 47(9): 987-995.	LD
Melanoma	rs4785767	16	90106525	C	T	no	no	0.983687	0.922291	0.8475	0.8749	0.8569	1.654e-16	Melanoma	rs4785763	C	A	1.22	5.21e-23	Ransohoff, K. J., et al. (2017). "Two-stage genome-wide association study identifies a novel susceptibility locus associated with melanoma." Oncotarget 8(11): 17586-17592.	LD
Melanoma	rs137938320	16	90135457	T	C	no	NA	0.875575	NA	0.6895	NA	0.6895	4.795e-08	Melanoma	rs4785751	A	G	1.44	1.13e-10	Amos, C. I., et al. (2011). "Genome-wide association study identifies novel loci predisposing to cutaneous melanoma." Hum Mol Genet 20(24): 5012-5023.	Conditional
Melanoma	rs17401449	20	32067945	G	A	no	no	0.98544	0.922067	0.7869	0.7163	0.764	2.536e-20	Melanoma	rs17305657	T	C	1.58	3.17e-10	Brown, K. M., et al. (2008). "Common sequence variants on 20q11.22 confer melanoma susceptibility." Nat Genet 40(7): 838-840.	LD
Melanoma	rs17405840	20	32420074	G	A	no	no	0.981126	0.969312	1.0871	1.1639	1.1135	5.124e-07	Melanoma	rs6059655	G	A	1.38	5.04e-23	Ransohoff, K. J., et al. (2017). "Two-stage genome-wide association study identifies a novel susceptibility locus associated with melanoma." Oncotarget 8(11): 17586-17592.	Conditional
Melanoma	rs736264	20	32482386	C	T	no	no	0.980831	0.95853	1.081	1.1555	1.1067	1.019e-08	Melanoma	rs6088372	NA	NA	NA	3.46e-25	Law, M. H., et al. (2015). "Genome-wide meta-analysis identifies five new susceptibility loci for cutaneous malignant melanoma." Nat Genet 47(9): 987-995.	LD
Melanoma	rs6059655	20	32665748	G	A	no	no	0.960556	0.993185	1.387	1.4631	1.4116	2.953e-38	Melanoma	rs6059655	G	A	1.38	5.04e-23	Ransohoff, K. J., et al. (2017). "Two-stage genome-wide association study identifies a novel susceptibility locus associated with melanoma." Oncotarget 8(11): 17586-17592.	LD
Melanoma	rs56238684	20	33236696	C	G	no	no	0.970807	0.990615	0.7176	0.7253	0.7202	1.775e-33	Melanoma	rs910873	G	A	1.36	1.85e-21	Ransohoff, K. J., et al. (2017). "Two-stage genome-wide association study identifies a novel susceptibility locus associated with melanoma." Oncotarget 8(11): 17586-17592.	LD
Melanoma	rs6059976	20	33261649	A	G	no	no	0.975502	0.928365	1.1004	1.0896	1.0967	3.136e-07	Melanoma	rs910873	G	A	1.36	1.85e-21	Ransohoff, K. J., et al. (2017). "Two-stage genome-wide association study identifies a novel susceptibility locus associated with melanoma." Oncotarget 8(11): 17586-17592.	LD
Melanoma	rs2425025	20	33847154	A	G	no	no	0.970259	0.878185	1.3752	1.3789	1.3762	3.767e-28	Melanoma	rs1885120	G	C	1.35	3.71e-20	Ransohoff, K. J., et al. (2017). "Two-stage genome-wide association study identifies a novel susceptibility locus associated with melanoma." Oncotarget 8(11): 17586-17592.	LD
Melanoma	rs1204552	20	34638903	A	T	no	no	0.93145	0.760307	0.7563	0.7178	0.7461	2.697e-19	Melanoma	rs1204552	T	A	1.6	1.47e-09	Brown, K. M., et al. (2008). "Common sequence variants on 20q11.22 confer melanoma susceptibility." Nat Genet 40(7): 838-840.	LD
Melanoma	rs150260898	20	35237202	G	A	no	no	0.967328	0.832617	0.7967	0.7423	0.7799	3.921e-14	Melanoma	rs55804368	NA	NA	NA	1.57e-08	Law, M. H., et al. (2015). "Genome-wide meta-analysis identifies five new susceptibility loci for cutaneous malignant melanoma." Nat Genet 47(9): 987-995.	LD
Melanoma	rs443099	21	42743327	T	G	no	no	0.996967	0.924028	0.8923	0.869	0.8843	2.12e-11	Melanoma	rs45430	G	A	1.14	2.9e-09	Barrett, J. H., et al. (2011). "Genome-wide association study identifies three new melanoma susceptibility loci." Nat Genet 43(11): 1108-1113.	LD
Melanoma	rs3761444	22	38580371	A	G	no	no	0.999471	0.961639	0.9013	0.8831	0.8949	5.027e-10	Melanoma	rs132985	T	C	1.13883	1.59e-09	Song, F., et al. (2014). "Identification of a melanoma susceptibility locus and somatic mutation in TET2." Carcinogenesis 35(9): 2097-2101.	LD
Non-Hodgkin's Lymphoma	rs755791334	6	484476	T	TCTAA	no	no	0.965003	0.97289	0.6871	0.5739	0.6541	3.929e-07	Non-Hodgkin's Lymphoma - Diffuse Large B Cell Lymphoma	rs116446171	C	G	2.2	2.33e-21	Cerhan, J. R., et al. (2014). "Genome-wide association study identifies multiple susceptibility loci for diffuse large B cell lymphoma." Nat Genet 46(11): 1233-1238.	LD
Non-Hodgkin's Lymphoma	rs238883	6	29346226	A	G	no	no	0.999042	0.999528	0.8515	0.8419	0.8489	2.776e-07	Non-Hodgkin's Lymphoma - Diffuse Large B Cell Lymphoma	rs9258811	C	T	1.22	8.75e-09	Cerhan, J. R., et al. (2014). "Genome-wide association study identifies multiple susceptibility loci for diffuse large B cell lymphoma." Nat Genet 46(11): 1233-1238.	Conditional
Non-Hodgkin's Lymphoma	rs1265080	6	31112075	A	G	no	no	0.999971	0.995703	0.8469	0.8529	0.8485	1.923e-08	Non-Hodgkin's Lymphoma - Follicular Lymphoma	rs6457327	A	C	1.25	3.96e-11	Skibola, C. F., et al. (2014). "Genome-wide association study identifies five susceptibility loci for follicular lymphoma outside the HLA region." Am J Hum Genet 95(4): 462-471.	LD
Non-Hodgkin's Lymphoma	rs2471960	6	31580539	A	G	no	no	0.997964	0.988214	0.8111	0.8186	0.813	1.137e-11	Non-Hodgkin's Lymphoma - Diffuse Large B Cell Lymphoma	rs2523607	T	A	1.32	2.4e-10	Cerhan, J. R., et al. (2014). "Genome-wide association study identifies multiple susceptibility loci for diffuse large B cell lymphoma." Nat Genet 46(11): 1233-1238.	LD
Non-Hodgkin's Lymphoma	rs2097442	6	32422191	A	G	no	no	0.997668	0.995281	0.7525	0.7762	0.7583	3.073e-19	Non-Hodgkin's Lymphoma - Follicular Lymphoma	rs10484561	T	G	1.85	5.15e-40	Skibola, C. F., et al. (2014). "Genome-wide association study identifies five susceptibility loci for follicular lymphoma outside the HLA region." Am J Hum Genet 95(4): 462-471.	LD
Non-Hodgkin's Lymphoma	rs34102154	6	32572106	A	G	no	no	0.992313	0.998793	1.3909	1.5319	1.431	1.234e-14	Non-Hodgkin's Lymphoma - Follicular Lymphoma	rs2647012	T	C	1.57	2.95e-40	Skibola, C. F., et al. (2014). "Genome-wide association study identifies five susceptibility loci for follicular lymphoma outside the HLA region." Am J Hum Genet 95(4): 462-471.	LD
Non-Hodgkin's Lymphoma	rs2858331	6	32681277	G	A	yes	no	1	0.998309	0.8766	0.8179	0.8602	3.222e-07	Non-Hodgkin's Lymphoma - Follicular Lymphoma	rs2647012	T	C	1.57	2.95e-40	Skibola, C. F., et al. (2014). "Genome-wide association study identifies five susceptibility loci for follicular lymphoma outside the HLA region." Am J Hum Genet 95(4): 462-471.	LD
Non-Hodgkin's Lymphoma	rs13255292	8	129076573	T	C	no	no	0.988255	0.96728	0.8277	0.9151	0.8491	8.023e-08	Non-Hodgkin's Lymphoma - Diffuse Large B Cell Lymphoma	rs13255292	C	T	1.22	9.98e-13	Cerhan, J. R., et al. (2014). "Genome-wide association study identifies multiple susceptibility loci for diffuse large B cell lymphoma." Nat Genet 46(11): 1233-1238.	LD
Non-Hodgkin's Lymphoma	11:118662993_TTAC_T	11	118662993	T	TTAC	no	no	0.995688	0.943622	0.8137	0.8718	0.8273	3.699e-08	Non-Hodgkin's Lymphoma - Follicular Lymphoma	rs4938573	T	C	1.34	5.79e-20	Skibola, C. F., et al. (2014). "Genome-wide association study identifies five susceptibility loci for follicular lymphoma outside the HLA region." Am J Hum Genet 95(4): 462-471.	LD
Pancreas	rs2735948	5	1299213	G	A	no	NA	0.982897	NA	1.4475	NA	1.4475	1.784e-08	Pancreas	rs401681	C	T	1.19	9.32e-17	Klein, A. P., et al. (2018). "Genome-wide meta-analysis identifies five new susceptibility loci for pancreatic cancer." Nat Commun 9(1): 556.	LD
Pancreas	13:73918729_AG_A	13	73918729	A	AG	no	no	0.997758	0.983707	1.3528	1.2742	1.3299	3.333e-07	Pancreas	rs9543325	T	C	1.24	1.22e-22	Klein, A. P., et al. (2018). "Genome-wide meta-analysis identifies five new susceptibility loci for pancreatic cancer." Nat Commun 9(1): 556.	LD
Prostate	rs10668635	1	150522471	CTG	C	no	no	0.997385	0.791421	0.9145	0.9536	0.924	4.586e-07	Prostate	rs17599629	A	G	1.07	9.9e-12	Schumacher, F. R., et al. (2018). "Association analyses of more than 140,000 men identify 63 new prostate cancer susceptibility loci." Nat Genet.	Conditional
Prostate	rs17599629	1	150658287	G	A	yes	no	1	0.945863	0.9163	0.8613	0.9011	7.285e-10	Prostate	rs17599629	A	G	1.07	9.9e-12	Schumacher, F. R., et al. (2018). "Association analyses of more than 140,000 men identify 63 new prostate cancer susceptibility loci." Nat Genet.	LD
Prostate	rs58629129	1	154910930	C	T	no	no	0.999353	0.97844	0.9378	0.8769	0.9204	3.144e-08	Prostate	rs1218582	A	G	1.05	9.6e-09	Schumacher, F. R., et al. (2018). "Association analyses of more than 140,000 men identify 63 new prostate cancer susceptibility loci." Nat Genet.	LD
Prostate	rs1398148	1	204458328	G	C	no	no	0.996689	0.969669	0.9029	0.9471	0.9151	5.49e-08	Prostate	rs4245739	C	A	1.1	3.2e-24	Schumacher, F. R., et al. (2018). "Association analyses of more than 140,000 men identify 63 new prostate cancer susceptibility loci." Nat Genet.	LD
Prostate	rs1038822	2	43738173	C	T	no	yes	0.989051	0.999448	1.1059	1.0864	1.1003	8.977e-10	Prostate	rs1465618	C	T	1.09	2.1e-18	Schumacher, F. R., et al. (2018). "Association analyses of more than 140,000 men identify 63 new prostate cancer susceptibility loci." Nat Genet.	LD
Prostate	rs75204040	2	62780325	G	A	no	yes	0.989676	0.999249	0.8698	0.9422	0.8891	6.385e-08	Prostate	rs721048	G	A	1.1	5e-22	Schumacher, F. R., et al. (2018). "Association analyses of more than 140,000 men identify 63 new prostate cancer susceptibility loci." Nat Genet.	LD
Prostate	rs58235267	2	63277843	G	C	no	no	0.982632	0.896308	0.8808	0.9044	0.8869	5.017e-16	Prostate	rs721048	G	A	1.1	5e-22	Schumacher, F. R., et al. (2018). "Association analyses of more than 140,000 men identify 63 new prostate cancer susceptibility loci." Nat Genet.	LD
Prostate	rs7568458	2	85788175	A	T	no	no	0.996596	0.984799	1.1051	1.1208	1.1094	1.333e-12	Prostate	rs10187424	C	T	1.08	1.3e-20	Schumacher, F. R., et al. (2018). "Association analyses of more than 140,000 men identify 63 new prostate cancer susceptibility loci." Nat Genet.	LD
Prostate	rs146618443	2	173309803	T	G	no	no	0.996173	0.998538	1.283	1.2539	1.2748	2.259e-13	Prostate	rs12621278	G	A	1.27	2.2e-42	Schumacher, F. R., et al. (2018). "Association analyses of more than 140,000 men identify 63 new prostate cancer susceptibility loci." Nat Genet.	LD
Prostate	rs73098849	2	238389739	A	G	no	no	0.996016	0.948784	0.8877	0.9358	0.8991	3.509e-08	Prostate	rs2292884	A	G	1.06	3.7e-11	Schumacher, F. R., et al. (2018). "Association analyses of more than 140,000 men identify 63 new prostate cancer susceptibility loci." Nat Genet.	LD
Prostate	rs74543909	2	242177143	CAT	C	no	no	0.989144	0.961338	1.0958	1.0657	1.0872	2.678e-08	Prostate	rs3771570	C	T	1.09	1.2e-14	Schumacher, F. R., et al. (2018). "Association analyses of more than 140,000 men identify 63 new prostate cancer susceptibility loci." Nat Genet.	LD
Prostate	rs9836404	3	87172005	A	G	no	no	0.993237	0.988487	0.8454	0.8378	0.8431	2.226e-10	Prostate	rs2660753	C	T	1.13	6.3e-21	Schumacher, F. R., et al. (2018). "Association analyses of more than 140,000 men identify 63 new prostate cancer susceptibility loci." Nat Genet.	LD
Prostate	rs6801665	3	87209149	C	T	no	no	0.996391	0.999899	1.1171	1.1071	1.1143	8.085e-14	Prostate	rs17181170	NA	A or G	NA	2.6e-08	Eeles, R. A., et al. (2009). "Identification of seven new prostate cancer susceptibility loci through a genome-wide association study." Nat Genet 41(10): 1116-1121.	LD
Prostate	rs2271494	3	113300183	T	A	no	no	0.996518	0.998293	1.0996	1.0815	1.0944	9.924e-10	Prostate	rs7611694	C	A	1.09	4.5e-25	Schumacher, F. R., et al. (2018). "Association analyses of more than 140,000 men identify 63 new prostate cancer susceptibility loci." Nat Genet.	LD
Prostate	rs36096780	3	127746079	AT	A	no	no	0.989177	0.990385	1.0837	1.0883	1.085	3.415e-08	Prostate	rs10934853	C	A	1.1	1.1e-29	Schumacher, F. R., et al. (2018). "Association analyses of more than 140,000 men identify 63 new prostate cancer susceptibility loci." Nat Genet.	LD
Prostate	3:170105309_ACTT_A	3	170105309	A	ACTT	no	no	0.980151	0.831898	1.195	1.1236	1.1766	1.122e-16	Prostate	rs10936632	C	A	1.1	3.4e-34	Schumacher, F. R., et al. (2018). "Association analyses of more than 140,000 men identify 63 new prostate cancer susceptibility loci." Nat Genet.	LD
Prostate	rs6853490	4	95544718	G	A	no	no	0.980373	0.957763	0.8907	0.9126	0.8968	1.373e-13	Prostate	rs17021918	T	C	1.09	1.4e-24	Schumacher, F. R., et al. (2018). "Association analyses of more than 140,000 men identify 63 new prostate cancer susceptibility loci." Nat Genet.	LD
Prostate	rs141714386	4	106054972	A	G	no	no	0.986035	0.988237	1.2193	1.2049	1.2151	6e-08	Prostate	rs6825684	A	G	1.17	2.56e-08	Fehringer, G., et al. (2016). "Cross-Cancer Genome-Wide Analysis of Lung, Ovary, Breast, Prostate, and Colorectal Cancer Reveals Novel Pleiotropic Associations." Cancer Res 76(17): 5103-5114.	LD
Prostate	rs10007915	4	106065308	G	C	no	yes	0.998742	1	1.1436	1.1217	1.1371	1.58e-17	Prostate	rs7679673	A	C	1.13	1.2e-49	Schumacher, F. R., et al. (2018). "Association analyses of more than 140,000 men identify 63 new prostate cancer susceptibility loci." Nat Genet.	LD
Prostate	rs35311994	5	1260514	T	C	no	no	0.915078	0.394907	0.7834	0.9369	0.7967	1.772e-07	Prostate	rs2242652	A	G	1.17	3.5e-52	Schumacher, F. R., et al. (2018). "Association analyses of more than 140,000 men identify 63 new prostate cancer susceptibility loci." Nat Genet.	Conditional
Prostate	rs2242652	5	1280028	A	G	no	NA	0.977756	NA	1.1698	NA	1.1698	4.782e-12	Prostate	rs2242652	A	G	1.17	3.5e-52	Schumacher, F. R., et al. (2018). "Association analyses of more than 140,000 men identify 63 new prostate cancer susceptibility loci." Nat Genet.	LD
Prostate	rs10866527	5	1891800	T	C	no	NA	0.977668	NA	0.8941	NA	0.8941	8.141e-11	Prostate	rs12653946	C	T	1.08	9.58e-22	Schumacher, F. R., et al. (2018). "Association analyses of more than 140,000 men identify 63 new prostate cancer susceptibility loci." Nat Genet.	LD
Prostate	rs10900829	5	133848917	G	A	no	no	0.999487	0.978351	0.9312	0.9163	0.9271	3.226e-07	Prostate	rs10793821	C	T	1.05	5.4e-11	Schumacher, F. R., et al. (2018). "Association analyses of more than 140,000 men identify 63 new prostate cancer susceptibility loci." Nat Genet.	LD
Prostate	rs970270	6	30347306	A	G	yes	yes	1	1	0.9073	0.9177	0.9103	3.159e-07	Prostate	rs12665339	A	G	1.06	5.6e-09	Schumacher, F. R., et al. (2018). "Association analyses of more than 140,000 men identify 63 new prostate cancer susceptibility loci." Nat Genet.	LD
Prostate	rs4248154	6	31002616	T	C	yes	yes	1	1	0.8748	0.9802	0.9028	4.259e-08	Prostate	rs130067	T	G	1.05	3.2e-08	Kote-Jarai, Z., et al. (2011). "Seven prostate cancer susceptibility loci identified by a multi-stage genome-wide association study." Nat Genet 43(8): 785-791.	LD
Prostate	rs9275272	6	32662546	C	G	no	NA	0.99664	NA	0.9134	NA	0.9134	2.391e-07	Prostate	rs3129859	C	G	1.06	1.3e-12	Schumacher, F. R., et al. (2018). "Association analyses of more than 140,000 men identify 63 new prostate cancer susceptibility loci." Nat Genet.	LD
Prostate	rs10807290	6	43710381	T	C	no	no	0.997303	0.948949	1.0706	1.0858	1.0746	8.036e-07	Prostate	rs4711748	C	T	1.05	3.4e-08	Schumacher, F. R., et al. (2018). "Association analyses of more than 140,000 men identify 63 new prostate cancer susceptibility loci." Nat Genet.	Conditional
Prostate	rs11153158	6	109376118	C	T	no	no	0.989105	0.976306	0.8964	0.8745	0.8903	1.099e-07	Prostate	rs2273669	A	G	1.07	3.2e-10	Schumacher, F. R., et al. (2018). "Association analyses of more than 140,000 men identify 63 new prostate cancer susceptibility loci." Nat Genet.	LD
Prostate	rs339351	6	117200434	A	C	no	no	0.996093	0.994596	1.1107	1.1637	1.1252	1.592e-13	Prostate	rs339331	C	T	1.09	5.35e-22	Schumacher, F. R., et al. (2018). "Association analyses of more than 140,000 men identify 63 new prostate cancer susceptibility loci." Nat Genet.	LD
Prostate	rs11752345	6	160148348	T	C	no	no	0.988165	0.921382	0.9118	0.9114	0.9117	1.135e-07	Prostate	rs9364554	C	T	1.11	4.6e-33	Schumacher, F. R., et al. (2018). "Association analyses of more than 140,000 men identify 63 new prostate cancer susceptibility loci." Nat Genet.	Conditional
Prostate	rs651164	6	160581374	G	A	yes	yes	1	1	0.9063	0.9588	0.9214	2.943e-07	Prostate	rs651164	A	G	1.14	3.63e-19	Marzec, J., et al. (2016). "A genetic study and meta-analysis of the genetic predisposition of prostate cancer in a Chinese population." Oncotarget 7(16): 21393-21403.	LD
Prostate	rs12194182	6	160834515	C	T	no	yes	0.999474	1	0.8872	0.9117	0.8938	3.784e-13	Prostate	rs9364554	C	T	1.11	4.6e-33	Schumacher, F. R., et al. (2018). "Association analyses of more than 140,000 men identify 63 new prostate cancer susceptibility loci." Nat Genet.	LD
Prostate	rs10486567	7	27976563	A	G	yes	yes	1	1	1.1699	1.1559	1.1659	3.468e-18	Prostate	rs10486567	A	G	1.14	2e-45	Schumacher, F. R., et al. (2018). "Association analyses of more than 140,000 men identify 63 new prostate cancer susceptibility loci." Nat Genet.	LD
Prostate	rs6465658	7	97816638	C	G	no	yes	0.999923	1	1.1187	1.0727	1.1057	3.828e-12	Prostate	rs6465657	T	C	1.11	7e-37	Schumacher, F. R., et al. (2018). "Association analyses of more than 140,000 men identify 63 new prostate cancer susceptibility loci." Nat Genet.	LD
Prostate	rs9650404	8	23468402	T	A	no	NA	0.999444	NA	1.1161	NA	1.1161	2.869e-10	Prostate	rs2928679	G	A	1.05	1.9e-11	Schumacher, F. R., et al. (2018). "Association analyses of more than 140,000 men identify 63 new prostate cancer susceptibility loci." Nat Genet.	LD
Prostate	rs7821330	8	23522452	T	C	no	no	0.998528	0.995502	1.1559	1.1975	1.1675	2.514e-26	Prostate	rs1512268	C	T	1.14	6.33e-58	Schumacher, F. R., et al. (2018). "Association analyses of more than 140,000 men identify 63 new prostate cancer susceptibility loci." Nat Genet.	LD
Prostate	rs1982768	8	25898565	C	A	no	no	0.991387	0.987484	0.904	0.8989	0.9026	1.232e-07	Prostate	rs11135910	C	T	1.08	9.2e-13	Schumacher, F. R., et al. (2018). "Association analyses of more than 140,000 men identify 63 new prostate cancer susceptibility loci." Nat Genet.	LD
Prostate	rs10441523	8	127924563	T	C	no	no	0.98429	0.977153	1.1268	1.0534	1.1065	5.776e-11	Prostate	rs12543663	A	C	1.12	2.6e-38	Schumacher, F. R., et al. (2018). "Association analyses of more than 140,000 men identify 63 new prostate cancer susceptibility loci." Nat Genet.	LD
Prostate	8:127966937_CCTT_C	8	127966937	C	CCTT	no	no	0.853064	0.72013	0.6704	0.7331	0.6842	7.362e-12	Prostate	rs183373024	A	G	2.91	3.7e-160	Schumacher, F. R., et al. (2018). "Association analyses of more than 140,000 men identify 63 new prostate cancer susceptibility loci." Nat Genet.	LD
Prostate	rs73351629	8	128018466	G	C	no	no	0.994189	0.982628	1.175	1.1531	1.1687	5.144e-23	Prostate	rs10086908	C	T	1.13	1.8e-47	Schumacher, F. R., et al. (2018). "Association analyses of more than 140,000 men identify 63 new prostate cancer susceptibility loci." Nat Genet.	LD
Prostate	rs144828524	8	128030236	C	T	no	no	0.946444	0.798152	1.3528	1.1639	1.2952	8.139e-08	Prostate - Prior Family History	rs9297750	A	G	1.37	4.85e-08	Teerlink, C. C., et al. (2016). "Genome-wide association of familial prostate cancer cases identifies evidence for a rare segregating haplotype at 8q24.21." Hum Genet 135(8): 923-938.	LD
Prostate	rs77541621	8	128077146	A	G	no	no	0.920657	0.868486	0.5532	0.4863	0.5389	1.147e-58	Prostate	rs16901979	C	A	1.56	1.4e-105	Schumacher, F. R., et al. (2018). "Association analyses of more than 140,000 men identify 63 new prostate cancer susceptibility loci." Nat Genet.	LD
Prostate	rs7841060	8	128096477	G	T	no	yes	0.99678	1	0.7974	0.7847	0.7938	2.851e-42	Prostate	rs16901979	C	A	1.56	1.4e-105	Schumacher, F. R., et al. (2018). "Association analyses of more than 140,000 men identify 63 new prostate cancer susceptibility loci." Nat Genet.	LD
Prostate	rs5013678	8	128103979	C	T	no	no	0.965938	0.905908	1.2019	1.2607	1.2173	9.932e-26	Prostate	rs13252298	G	A	1.18	4.5e-12	Schumacher, F. R., et al. (2011). "Genome-wide association study identifies new prostate cancer susceptibility loci." Hum Mol Genet 20(19): 3867-3875.	LD
Prostate	rs11781162	8	128110896	G	A	no	no	0.923621	0.81663	0.7242	0.7554	0.7326	8.238e-09	Prostate	rs1016343	C	T	1.28	5.4e-21	Hoffmann, T. J., et al. (2015). "A large multiethnic genome-wide association study of prostate cancer identifies novel risk variants and substantial ethnic differences." Cancer Discov 5(8): 878-891.	Conditional
Prostate	rs12678349	8	128198564	T	C	no	no	0.948527	0.922499	1.1422	1.1975	1.1578	4.605e-08	Prostate	rs6983267	T	G	1.22	2.8e-141	Schumacher, F. R., et al. (2018). "Association analyses of more than 140,000 men identify 63 new prostate cancer susceptibility loci." Nat Genet.	Conditional
Prostate	rs144898130	8	128324075	T	C	no	no	0.994261	0.932346	0.8348	0.7982	0.8246	4.524e-22	Prostate	rs16902094	A	G	1.21	3.03e-23	Marzec, J., et al. (2016). "A genetic study and meta-analysis of the genetic predisposition of prostate cancer in a Chinese population." Oncotarget 7(16): 21393-21403.	LD
Prostate	rs181069596	8	128330539	C	G	no	NA	0.862149	NA	0.5458	NA	0.5458	2.947e-17	Prostate	rs183373024	A	G	2.91	3.7e-160	Schumacher, F. R., et al. (2018). "Association analyses of more than 140,000 men identify 63 new prostate cancer susceptibility loci." Nat Genet.	LD
Prostate	rs62516012	8	128335526	G	C	no	no	0.996115	0.988974	1.2148	1.1443	1.194	9.332e-27	Prostate	rs620861	A	G	1.15	4.9e-63	Schumacher, F. R., et al. (2018). "Association analyses of more than 140,000 men identify 63 new prostate cancer susceptibility loci." Nat Genet.	LD
Prostate	rs117952826	8	128383415	T	C	no	no	0.992766	0.957901	1.4196	1.1567	1.3269	1.336e-07	Prostate	rs6983267	T	G	1.22	2.8e-141	Schumacher, F. R., et al. (2018). "Association analyses of more than 140,000 men identify 63 new prostate cancer susceptibility loci." Nat Genet.	Conditional
Prostate	rs10505477	8	128407443	G	A	yes	yes	1	1	1.2551	1.3129	1.271	8.3e-61	Prostate	rs6983267	T	G	1.22	2.8e-141	Schumacher, F. R., et al. (2018). "Association analyses of more than 140,000 men identify 63 new prostate cancer susceptibility loci." Nat Genet.	LD
Prostate	rs79101886	8	128413783	T	G	yes	no	1	0.907203	0.8788	0.7941	0.8558	8.381e-10	Prostate	rs7837328	G	A	1.18	4.8e-13	Al Olama, A. A., et al. (2009). "Multiple loci on 8q24 associated with prostate cancer susceptibility." Nat Genet 41(10): 1058-1060.	LD
Prostate	rs78098257	8	128426196	G	T	no	no	0.998259	0.999019	0.8108	0.7791	0.8021	6.79e-16	Prostate	rs7837328	G	A	1.18	4.8e-13	Al Olama, A. A., et al. (2009). "Multiple loci on 8q24 associated with prostate cancer susceptibility." Nat Genet 41(10): 1058-1060.	LD
Prostate	rs6995633	8	128440651	G	A	no	yes	0.976351	0.998877	1.1293	1.1378	1.1316	2.726e-07	Prostate	rs7837328	G	A	1.18	4.8e-13	Al Olama, A. A., et al. (2009). "Multiple loci on 8q24 associated with prostate cancer susceptibility." Nat Genet 41(10): 1058-1060.	LD
Prostate	rs78449170	8	128445011	C	T	no	no	0.942664	0.840848	1.2466	1.3168	1.2663	3.584e-11	Prostate	rs6983267	T	G	1.22	2.8e-141	Schumacher, F. R., et al. (2018). "Association analyses of more than 140,000 men identify 63 new prostate cancer susceptibility loci." Nat Genet.	Conditional
Prostate	rs117679355	8	128445474	G	C	no	no	0.934425	0.849082	1.1699	1.1334	1.1606	1.217e-07	Prostate	rs6983267	T	G	1.22	2.8e-141	Schumacher, F. R., et al. (2018). "Association analyses of more than 140,000 men identify 63 new prostate cancer susceptibility loci." Nat Genet.	Conditional
Prostate	rs28451337	8	128465187	T	C	no	yes	0.987814	0.999463	0.8934	0.8911	0.8927	2.992e-12	Prostate	rs7014346	G	A	1.16	5.2e-12	Al Olama, A. A., et al. (2009). "Multiple loci on 8q24 associated with prostate cancer susceptibility." Nat Genet 41(10): 1058-1060.	LD
Prostate	rs4582524	8	128528435	C	G	no	no	0.997332	0.995614	1.363	1.61	1.4279	3.523e-60	Prostate	rs1447295	C	A	1.41	1.2e-179	Schumacher, F. R., et al. (2018). "Association analyses of more than 140,000 men identify 63 new prostate cancer susceptibility loci." Nat Genet.	LD
Prostate	rs10993994	10	51549496	C	T	yes	yes	1	1	1.2536	1.2389	1.2495	3.675e-53	Prostate	rs10993994	C	T	1.23	2.3e-147	Schumacher, F. R., et al. (2018). "Association analyses of more than 140,000 men identify 63 new prostate cancer susceptibility loci." Nat Genet.	LD
Prostate	rs7076948	10	51558125	C	T	yes	yes	1	0.999429	0.9143	0.8822	0.9051	1.586e-11	Prostate	rs7920517	A	G	1.22	5.4e-19	Eeles, R. A., et al. (2008). "Multiple newly identified loci associated with prostate cancer susceptibility." Nat Genet 40(3): 316-321.	LD
Prostate	rs2938006	10	126716346	T	C	no	no	0.998887	0.989849	1.0904	1.0589	1.0815	6.182e-08	Prostate	rs4962416	T	C	1.06	2.4e-11	Schumacher, F. R., et al. (2018). "Association analyses of more than 140,000 men identify 63 new prostate cancer susceptibility loci." Nat Genet.	LD
Prostate	rs10840606	11	2234690	G	A	no	NA	0.972359	NA	0.8002	NA	0.8002	1.921e-25	Prostate	rs7127900	G	A	1.19	4.9e-68	Schumacher, F. R., et al. (2018). "Association analyses of more than 140,000 men identify 63 new prostate cancer susceptibility loci." Nat Genet.	LD
Prostate	rs726220	11	2276694	C	T	no	no	0.990323	0.987258	0.9119	0.9473	0.9217	1.416e-07	Prostate	rs7127900	G	A	1.19	4.9e-68	Schumacher, F. R., et al. (2018). "Association analyses of more than 140,000 men identify 63 new prostate cancer susceptibility loci." Nat Genet.	Conditional
Prostate	rs112547867	11	68920136	A	G	no	no	0.936552	0.501133	1.3435	1.3693	1.3481	2.994e-07	Prostate	rs7931342	T	G	1.17	9.7e-87	Schumacher, F. R., et al. (2018). "Association analyses of more than 140,000 men identify 63 new prostate cancer susceptibility loci." Nat Genet.	Conditional
Prostate	rs3019751	11	68923597	C	T	no	no	0.991234	0.983088	1.1013	1.098	1.1004	4.422e-11	Prostate	rs12418451	G	A	1.14	6.41e-18	Marzec, J., et al. (2016). "A genetic study and meta-analysis of the genetic predisposition of prostate cancer in a Chinese population." Oncotarget 7(16): 21393-21403.	LD
Prostate	rs12275055	11	68981359	G	A	no	no	0.996317	0.913688	0.7851	0.813	0.7922	9.766e-37	Prostate	rs7931342	T	G	1.17	9.7e-87	Schumacher, F. R., et al. (2018). "Association analyses of more than 140,000 men identify 63 new prostate cancer susceptibility loci." Nat Genet.	LD
Prostate	rs3884627	11	69025799	G	T	no	yes	0.97649	1	0.8649	0.854	0.8618	1.437e-20	Prostate	rs7931342	T	G	1.17	9.7e-87	Schumacher, F. R., et al. (2018). "Association analyses of more than 140,000 men identify 63 new prostate cancer susceptibility loci." Nat Genet.	LD
Prostate	rs35637432	11	69036597	A	G	yes	no	1	0.684837	0.8003	0.7417	0.7876	7.105e-07	Prostate	rs7931342	T	G	1.17	9.7e-87	Schumacher, F. R., et al. (2018). "Association analyses of more than 140,000 men identify 63 new prostate cancer susceptibility loci." Nat Genet.	Conditional
Prostate	rs2468947	12	48718808	A	C	no	no	0.999279	0.896668	0.8719	0.9059	0.8827	1.09e-08	Prostate	rs80130819	C	A	1.1	1.9e-11	Schumacher, F. R., et al. (2018). "Association analyses of more than 140,000 men identify 63 new prostate cancer susceptibility loci." Nat Genet.	LD
Prostate	rs10875943	12	49676010	C	T	yes	no	1	0.951539	0.9064	0.8916	0.9022	1.046e-10	Prostate	rs10875943	T	C	1.07	2.3e-15	Schumacher, F. R., et al. (2018). "Association analyses of more than 140,000 men identify 63 new prostate cancer susceptibility loci." Nat Genet.	LD
Prostate	rs17120257	12	53303331	C	T	no	yes	0.983795	0.999971	0.8362	0.7783	0.8185	1.077e-20	Prostate	rs902774	G	A	1.13	1.7e-31	Schumacher, F. R., et al. (2018). "Association analyses of more than 140,000 men identify 63 new prostate cancer susceptibility loci." Nat Genet.	LD
Prostate	rs745496705	14	53330720	A	AT	no	NA	0.986016	NA	1.1424	NA	1.1424	6.39e-09	Prostate	rs8008270	T	C	1.09	6.4e-16	Schumacher, F. R., et al. (2018). "Association analyses of more than 140,000 men identify 63 new prostate cancer susceptibility loci." Nat Genet.	LD
Prostate	17:621742_CT_C	17	621742	C	CT	no	no	0.992349	0.95661	0.9028	0.9242	0.9085	4.1e-10	Prostate	rs684232	T	C	1.09	4.3e-24	Schumacher, F. R., et al. (2018). "Association analyses of more than 140,000 men identify 63 new prostate cancer susceptibility loci." Nat Genet.	LD
Prostate	rs7224399	17	7803552	T	C	no	no	0.994214	0.990702	0.8414	0.8578	0.8456	9.904e-09	Prostate	rs28441558	T	C	1.16	1e-16	Schumacher, F. R., et al. (2018). "Association analyses of more than 140,000 men identify 63 new prostate cancer susceptibility loci." Nat Genet.	LD
Prostate	rs11649743	17	36074979	A	G	no	yes	0.973622	1	1.1504	1.1859	1.1606	1.746e-14	Prostate	rs11649743	A	G	1.13	9e-33	Schumacher, F. R., et al. (2018). "Association analyses of more than 140,000 men identify 63 new prostate cancer susceptibility loci." Nat Genet.	LD
Prostate	rs7407025	17	36080810	A	G	yes	yes	1	1	1.1271	1.096	1.1181	1.055e-11	Prostate	rs4430796	G	A	1.22	1.3e-132	Schumacher, F. R., et al. (2018). "Association analyses of more than 140,000 men identify 63 new prostate cancer susceptibility loci." Nat Genet.	Conditional
Prostate	rs11263763	17	36103565	A	G	no	no	0.98279	0.97029	0.8045	0.8208	0.8091	5.287e-47	Prostate	rs4430796	G	A	1.22	1.3e-132	Schumacher, F. R., et al. (2018). "Association analyses of more than 140,000 men identify 63 new prostate cancer susceptibility loci." Nat Genet.	LD
Prostate	rs11653775	17	47472365	G	A	yes	yes	1	0.999981	0.8608	0.875	0.8647	7.871e-08	Prostate	rs11650494	G	A	1.1	9.1e-12	Schumacher, F. R., et al. (2018). "Association analyses of more than 140,000 men identify 63 new prostate cancer susceptibility loci." Nat Genet.	LD
Prostate	rs7217073	17	69110923	G	A	no	no	0.997681	0.991012	1.1536	1.1809	1.1612	5.359e-25	Prostate	rs1859962	T	G	1.17	1.1e-91	Schumacher, F. R., et al. (2018). "Association analyses of more than 140,000 men identify 63 new prostate cancer susceptibility loci." Nat Genet.	LD
Prostate	rs7247241	19	38747272	C	T	no	no	0.996294	0.943753	1.1173	1.1136	1.1163	4.319e-14	Prostate	rs8102476	T	C	1.09	8.8e-30	Schumacher, F. R., et al. (2018). "Association analyses of more than 140,000 men identify 63 new prostate cancer susceptibility loci." Nat Genet.	LD
Prostate	rs2411331	19	51350880	A	T	no	no	0.997924	0.992047	0.8904	0.8941	0.8914	3.164e-15	Prostate - Cases = Early Onset or Prior Family History	rs1058205	C	T	1.69	1.8e-20	Eeles, R. A., et al. (2008). "Multiple newly identified loci associated with prostate cancer susceptibility." Nat Genet 40(3): 316-321.	LD
Prostate	rs111362352	19	51365440	T	C	no	no	0.990872	0.982909	1.5947	1.3173	1.4998	3.202e-36	Prostate	rs2735839	A	G	1.18	3.3e-47	Schumacher, F. R., et al. (2018). "Association analyses of more than 140,000 men identify 63 new prostate cancer susceptibility loci." Nat Genet.	LD
Prostate	rs11670134	19	51418257	T	C	no	no	0.912129	0.79966	1.3288	1.2339	1.2988	4.248e-07	Prostate	rs2735839	A	G	1.18	3.3e-47	Schumacher, F. R., et al. (2018). "Association analyses of more than 140,000 men identify 63 new prostate cancer susceptibility loci." Nat Genet.	Conditional
Prostate	rs13043510	20	62234688	A	G	yes	no	1	0.550165	1.3733	1.2527	1.3571	4.496e-07	Prostate	rs6062509	G	T	1.08	3.1e-18	Schumacher, F. R., et al. (2018). "Association analyses of more than 140,000 men identify 63 new prostate cancer susceptibility loci." Nat Genet.	Conditional
Prostate	20:62284925_GGA_G	20	62284925	G	GGA	no	NA	0.989463	NA	0.8928	NA	0.8928	1.274e-09	Prostate	rs6062509	G	T	1.08	3.1e-18	Schumacher, F. R., et al. (2018). "Association analyses of more than 140,000 men identify 63 new prostate cancer susceptibility loci." Nat Genet.	LD
Prostate	rs11911661	21	42896305	A	G	no	no	0.973384	0.922211	0.9071	0.9093	0.9077	7.914e-10	Prostate	rs1041449	A	G	1.05	2.94e-10	Schumacher, F. R., et al. (2018). "Association analyses of more than 140,000 men identify 63 new prostate cancer susceptibility loci." Nat Genet.	LD
Prostate	rs5759167	22	43500212	T	G	yes	no	1	0.900212	1.1526	1.145	1.1506	1.195e-21	Prostate	rs5759167	T	G	1.15	5.5e-71	Schumacher, F. R., et al. (2018). "Association analyses of more than 140,000 men identify 63 new prostate cancer susceptibility loci." Nat Genet.	LD
Prostate	rs73179053	22	43501620	C	T	no	no	0.977872	0.927286	1.2536	1.179	1.2304	1.399e-11	Prostate	rs742134	A	G	1.2	5.6e-09	Schumacher, F. R., et al. (2011). "Genome-wide association study identifies new prostate cancer susceptibility loci." Hum Mol Genet 20(19): 3867-3875.	LD
Rectum	rs2027077	1	183073453	C	G	no	no	0.99838	0.990179	1.1784	1.1976	1.181	1.738e-07	Colorectal	rs10911251	C	A	1.09	1.75e-08	Whiffin, N., et al. (2014). "Identification of susceptibility loci for colorectal cancer in a genome-wide meta-analysis." Hum Mol Genet 23(17): 4729-4737.	LD
Rectum	rs16892766	8	117630683	C	A	yes	yes	1	1	0.7724	0.7839	0.7739	8.07e-07	Colorectal	rs16892766	A	C	1.21951	3.94e-24	Schmit, S. L., et al. (2018). "Novel Common Genetic Susceptibility Loci for Colorectal Cancer." J Natl Cancer Inst.	LD
Rectum	rs6983267	8	128413305	T	G	yes	yes	1	1	1.2123	1.2334	1.2151	4.806e-10	Colorectal	rs6983267	T	G	1.13636	7.74e-27	Schmit, S. L., et al. (2018). "Novel Common Genetic Susceptibility Loci for Colorectal Cancer." J Natl Cancer Inst.	LD
Rectum	rs3087967	11	111156836	C	T	no	yes	0.992313	1	1.2013	1.1869	1.1994	3.365e-08	Colorectal	rs3802842	A	C	1.1236	5.3e-19	Schmit, S. L., et al. (2018). "Novel Common Genetic Susceptibility Loci for Colorectal Cancer." J Natl Cancer Inst.	LD
Rectum	rs58658771	15	33001734	A	T	no	no	0.991266	0.973912	0.7938	0.8892	0.805	1.18e-08	Colorectal	rs73376930	A	G	1.13636	3.57e-18	Schmit, S. L., et al. (2018). "Novel Common Genetic Susceptibility Loci for Colorectal Cancer." J Natl Cancer Inst.	LD
Rectum	rs4939827	18	46453463	C	T	yes	yes	1	1	1.1863	1.1872	1.1864	4.868e-08	Colorectal	rs4939827	C	T	1.14	3.41e-30	Schmit, S. L., et al. (2018). "Novel Common Genetic Susceptibility Loci for Colorectal Cancer." J Natl Cancer Inst.	LD
Testis	rs7659556	4	104166119	G	T	no	NA	0.991744	NA	1.37049	NA	1.37049	3.54259e-08	Testicular Germ Cell Tumor	rs2720460	G	A	1.26	4.8e-20	Litchfield, K., et al. (2017). "Identification of 19 new risk loci and potential regulatory mechanisms influencing susceptibility to testicular germ cell tumor." Nat Genet 49(7): 1133-1140.	LD
Testis	rs4975538	5	1280830	C	G	no	NA	0.970478	NA	1.34308	NA	1.34308	5.97047e-07	Testicular Germ Cell Tumor	rs2736100	C	A	1.29	7.69e-20	Wang, Z., et al. (2017). "Meta-analysis of five genome-wide association studies identifies multiple new loci associated with testicular germ cell tumor." Nat Genet 49(7): 1141-1147.	LD
Testis	rs36115365	5	1313242	C	G	no	NA	0.996703	NA	0.648843	NA	0.648843	2.1285e-13	Testicular Germ Cell Tumor	rs4635969	G	A	1.46	2.83e-27	Wang, Z., et al. (2017). "Meta-analysis of five genome-wide association studies identifies multiple new loci associated with testicular germ cell tumor." Nat Genet 49(7): 1141-1147.	LD
Testis	5:141688390_GA_G	5	141688390	G	GA	no	NA	0.976186	NA	0.639312	NA	0.639312	4.06975e-16	Testicular Germ Cell Tumor	rs4624820	G	A	1.51	2.59e-46	Wang, Z., et al. (2017). "Meta-analysis of five genome-wide association studies identifies multiple new loci associated with testicular germ cell tumor." Nat Genet 49(7): 1141-1147.	LD
Testis	rs7863616	9	861220	C	T	no	NA	0.971412	NA	0.632123	NA	0.632123	1.23149e-14	Testicular Germ Cell Tumor	rs755383	C	T	1.49	6.52e-41	Wang, Z., et al. (2017). "Meta-analysis of five genome-wide association studies identifies multiple new loci associated with testicular germ cell tumor." Nat Genet 49(7): 1141-1147.	LD
Testis	rs11104702	12	88379520	A	T	no	NA	0.999422	NA	1.68847	NA	1.68847	5.2861e-07	Testicular Germ Cell Tumor	rs4842602	NA	NA	1.5625	8.23e-10	Turnbull, C., et al. (2010). "Variants near DMRT1, TERT and ATF7IP are associated with testicular germ cell cancer." Nat Genet 42(7): 604-607.	LD
Testis	rs1907702	12	88955469	A	G	no	NA	0.996255	NA	0.416739	NA	0.416739	6.00842e-24	Testicular Germ Cell Tumor	rs3782181	C	A	2.07	3.3e-129	Litchfield, K., et al. (2017). "Identification of 19 new risk loci and potential regulatory mechanisms influencing susceptibility to testicular germ cell tumor." Nat Genet 49(7): 1133-1140.	LD
Testis	rs10851590	15	55989939	T	C	no	NA	0.996974	NA	0.719324	NA	0.719324	1.19637e-09	Testicular Germ Cell Tumor	rs12912292	G	A	1.22	1.38e-11	Wang, Z., et al. (2017). "Meta-analysis of five genome-wide association studies identifies multiple new loci associated with testicular germ cell tumor." Nat Genet 49(7): 1141-1147.	LD
Testis	rs150529923	15	56065160	A	G	no	NA	0.984259	NA	0.597036	NA	0.597036	5.01232e-07	Testicular Germ Cell Tumor	rs12912292	G	A	1.22	1.38e-11	Wang, Z., et al. (2017). "Meta-analysis of five genome-wide association studies identifies multiple new loci associated with testicular germ cell tumor." Nat Genet 49(7): 1141-1147.	Conditional
Testis	rs61193264	19	23834095	C	T	no	NA	0.975602	NA	1.37791	NA	1.37791	4.34303e-07	Testicular Germ Cell Tumor	rs2195987	T	C	1.23	1.21e-09	Wang, Z., et al. (2017). "Meta-analysis of five genome-wide association studies identifies multiple new loci associated with testicular germ cell tumor." Nat Genet 49(7): 1141-1147.	LD
Thyroid	rs772695095	2	218266438	T	TG	no	no	0.986921	0.986318	0.6843	0.6872	0.6852	4.224e-12	Thyroid - Non-Medullary	rs11693806	G	C	1.43	1.5e-24	Gudmundsson, J., et al. (2017). "A genome-wide association study yields five novel thyroid cancer risk loci." Nat Commun 8: 14517.	LD
Thyroid	rs2466074	8	32433138	T	C	no	no	0.989442	0.988301	1.3682	1.519	1.4123	4.863e-11	Thyroid - Non-Medullary	rs2466076	T	G	1.32	1.5e-17	Gudmundsson, J., et al. (2017). "A genome-wide association study yields five novel thyroid cancer risk loci." Nat Commun 8: 14517.	LD
Thyroid	rs7030280	9	100535267	T	C	no	no	0.995214	0.978134	1.8468	1.5902	1.7654	5.355e-28	Thyroid - Non-Medullary	rs1588635	C	A	1.69	2e-58	Gudmundsson, J., et al. (2017). "A genome-wide association study yields five novel thyroid cancer risk loci." Nat Commun 8: 14517.	LD
Thyroid	rs12002967	9	100648287	T	C	no	no	0.986787	0.940541	1.6292	1.4252	1.5614	3.324e-07	Thyroid	rs1867277	G	A	1.41	3.4e-12	Mancikova, V., et al. (2015). "Thyroid cancer GWAS identifies 10q26.12 and 6q14.1 as novel susceptibility loci and reveals genetic heterogeneity among populations." Int J Cancer 137(8): 1870-1878.	LD
Thyroid	rs77220498	9	100700832	A	G	no	no	0.973023	0.885661	0.6095	0.8808	0.663	4.473e-07	Thyroid	rs10122541	A	G	1.54	1.1e-17	Mancikova, V., et al. (2015). "Thyroid cancer GWAS identifies 10q26.12 and 6q14.1 as novel susceptibility loci and reveals genetic heterogeneity among populations." Int J Cancer 137(8): 1870-1878.	LD
