# Supplementary material for: Pan-cancer study detects genetic risk variants and shared genetic basis in two large cohorts
Source: Nat Commun. 2020 Sep 4;11:4423. doi: 10.1038/s41467-020-18246-6 (PMC7473862; doi:10.1038/s41467-020-18246-6)
Supplement: Supplementary file 5 — Supplementary Data 3 [file 41467_2020_18246_MOESM5_ESM.xlsx]

## Sheet: Supplementary Data 3
Supplementary Data 3. Cross-cancer genetic correlations and 95% confidence intervals (CIs) calculated via LD-score regression (LDSC) for all 153 cancer pairs. qFDR is False Discovery Rate-adjusted P-value.
Cancer Site 1	Cancer Site 2	Genetic Correlation (rg)	95% CI Lower	95% CI Upper	P	qFDR
Bladder	Breast	0.2231	0.040624	0.405576	0.0166	0.285222
Bladder	Cervix	-0.0888	-0.307732	0.130132	0.4265	0.912122
Bladder	Colon	0.1332	-0.210192	0.476592	0.4471	0.912122
Bladder	Endometrium	-0.016	-0.389772	0.357772	0.933	0.993743
Bladder	Esophagus/Stomach	0.266	-0.093856	0.625856	0.1475	0.698375
Bladder	Kidney	0.0214	-0.412544	0.455344	0.9229	0.993743
Bladder	Lung	-0.0094	-0.304772	0.285972	0.9505	0.993743
Bladder	Lymphocytic Leukemia	0.1559	-0.236296	0.548096	0.4358	0.912122
Bladder	Melanoma	0.1028	-0.161212	0.366812	0.4456	0.912122
Bladder	Non-Hodgkin's Lymphoma	0.1772	-0.178736	0.533136	0.3293	0.83805
Bladder	Oral Cavity/Pharynx	0.1507	-0.482576	0.783976	0.641	0.96942
Bladder	Ovary	0.1731	-0.42176	0.76796	0.5684	0.963685
Bladder	Pancreas	0.0474	-0.740128	0.834928	0.9061	0.993743
Bladder	Prostate	-0.1488	-0.344016	0.046416	0.135	0.696548
Bladder	Rectum	-0.1071	-0.453628	0.239428	0.5447	0.959805
Bladder	Testis	0.009	-0.346936	0.364936	0.9604	0.993743
Bladder	Thyroid	0.1122	-0.235896	0.460296	0.5275	0.959805
Breast	Cervix	0.1329	-0.001752	0.267552	0.0532	0.604
Breast	Colon	0.1047	-0.067584	0.276984	0.2337	0.719471
Breast	Endometrium	0.1211	-0.037464	0.279664	0.1346	0.696548
Breast	Esophagus/Stomach	0.2554	0.069984	0.440816	0.0069	0.2114
Breast	Kidney	0.112	-0.133392	0.357392	0.3713	0.873477
Breast	Lung	-0.0034	-0.134524	0.127724	0.9598	0.993743
Breast	Lymphocytic Leukemia	-0.0811	-0.266908	0.104708	0.3921	0.895058
Breast	Melanoma	0.0425	-0.096464	0.181464	0.5491	0.959805
Breast	Non-Hodgkin's Lymphoma	-0.0891	-0.237668	0.059468	0.24	0.719471
Breast	Oral Cavity/Pharynx	0.0255	-0.278104	0.329104	0.8695	0.993743
Breast	Ovary	0.0679	-0.163184	0.298984	0.5644	0.963685
Breast	Pancreas	0.0882	-0.271068	0.447468	0.6305	0.96942
Breast	Prostate	0.0753	-0.006628	0.157228	0.0718	0.604
Breast	Rectum	0.1198	-0.020928	0.260528	0.0953	0.652045
Breast	Testis	-0.0192	-0.18874	0.15034	0.8241	0.993743
Breast	Thyroid	0.1007	-0.07864	0.28004	0.2711	0.736125
Cervix	Colon	0.1216	-0.116344	0.359544	0.3167	0.825293
Cervix	Endometrium	0.105	-0.170184	0.380184	0.4546	0.916067
Cervix	Esophagus/Stomach	-0.0572	-0.276132	0.161732	0.6085	0.96942
Cervix	Kidney	-0.0058	-0.288628	0.277028	0.9677	0.993743
Cervix	Lung	0.1498	-0.07462	0.37422	0.1908	0.719471
Cervix	Lymphocytic Leukemia	-0.1034	-0.332132	0.125332	0.3756	0.873477
Cervix	Melanoma	-0.0477	-0.188036	0.092636	0.5055	0.959805
Cervix	Non-Hodgkin's Lymphoma	-0.1795	-0.38628	0.02728	0.0889	0.647143
Cervix	Oral Cavity/Pharynx	-0.0867	-0.618644	0.445244	0.7493	0.993743
Cervix	Ovary	-0.0865	-0.401472	0.228472	0.5902	0.96942
Cervix	Pancreas	0.4255	-0.314792	1.16579	0.2599	0.736125
Cervix	Prostate	0.1015	-0.01218	0.21518	0.08	0.635789
Cervix	Rectum	0.0984	-0.132684	0.329484	0.404	0.895058
Cervix	Testis	0.0399	-0.19726	0.27706	0.7418	0.993743
Cervix	Thyroid	-0.1389	-0.34176	0.06396	0.1795	0.719471
Colon	Endometrium	0.0934	-0.200796	0.387596	0.5337	0.959805
Colon	Esophagus/Stomach	0.2073	-0.125312	0.539912	0.2221	0.719471
Colon	Kidney	-0.2177	-0.579908	0.144508	0.239	0.719471
Colon	Lung	0.0546	-0.241556	0.350756	0.7179	0.993743
Colon	Lymphocytic Leukemia	0.1098	-0.241628	0.461228	0.5403	0.959805
Colon	Melanoma	-0.0687	-0.26372	0.12632	0.4897	0.959805
Colon	Non-Hodgkin's Lymphoma	0.0266	-0.283276	0.336476	0.8663	0.993743
Colon	Oral Cavity/Pharynx	0.0928	-0.562036	0.747636	0.7811	0.993743
Colon	Ovary	-0.0277	-0.518288	0.462888	0.9119	0.993743
Colon	Pancreas	-0.0048	-0.52812	0.51852	0.9857	0.995593
Colon	Prostate	0.0118	-0.16852	0.19212	0.8982	0.993743
Colon	Rectum	0.8494	0.517376	1.18142	5.3313e-07	0
Colon	Testis	0.0109	-0.302896	0.324696	0.9456	0.993743
Colon	Thyroid	-0.059	-0.371424	0.253424	0.7111	0.993743
Endometrium	Esophagus/Stomach	-0.0416	-0.367548	0.284348	0.8023	0.993743
Endometrium	Kidney	0.2826	-0.112144	0.677344	0.1606	0.704667
Endometrium	Lung	0.0816	-0.188292	0.351492	0.5533	0.959805
Endometrium	Lymphocytic Leukemia	-0.1394	-0.57746	0.29866	0.5328	0.959805
Endometrium	Melanoma	0.0179	-0.210048	0.245848	0.8776	0.993743
Endometrium	Non-Hodgkin's Lymphoma	-0.0213	-0.35548	0.31288	0.9007	0.993743
Endometrium	Oral Cavity/Pharynx	-0.7672	-1.65528	0.120876	0.0904	0.647143
Endometrium	Ovary	-0.0285	-0.498116	0.441116	0.9052	0.993743
Endometrium	Pancreas	0.0715	-0.611168	0.754168	0.8374	0.993743
Endometrium	Prostate	0.1327	-0.033704	0.299104	0.1178	0.696548
Endometrium	Rectum	-0.185	-0.469788	0.099788	0.2029	0.719471
Endometrium	Testis	-0.406	-0.697844	-0.114156	0.0064	0.2114
Endometrium	Thyroid	0.0681	-0.23864	0.37484	0.6635	0.992713
Esophagus/Stomach	Kidney	-0.0067	-0.414772	0.401372	0.9742	0.993743
Esophagus/Stomach	Lung	0.4417	0.145152	0.738248	0.0035	0.2114
Esophagus/Stomach	Lymphocytic Leukemia	-0.3351	-0.76336	0.09316	0.1252	0.696548
Esophagus/Stomach	Melanoma	-0.2735	-0.53222	-0.01478	0.0383	0.478167
Esophagus/Stomach	Non-Hodgkin's Lymphoma	0.3998	0.100312	0.699288	0.0089	0.2265
Esophagus/Stomach	Oral Cavity/Pharynx	-0.064	-0.6765	0.5485	0.8379	0.993743
Esophagus/Stomach	Ovary	-0.2024	-0.71886	0.31406	0.4425	0.912122
Esophagus/Stomach	Pancreas	-0.393	-1.23678	0.45078	0.3614	0.865254
Esophagus/Stomach	Prostate	-0.1078	-0.281652	0.066052	0.2245	0.719471
Esophagus/Stomach	Rectum	0.3216	0.04328	0.59992	0.0235	0.3624
Esophagus/Stomach	Testis	-0.0888	-0.59546	0.41786	0.7312	0.993743
Esophagus/Stomach	Thyroid	-0.2747	-0.641808	0.092408	0.1425	0.696548
Kidney	Lung	0.3563	-0.022176	0.734776	0.065	0.604
Kidney	Lymphocytic Leukemia	-0.1568	-0.6321	0.3185	0.518	0.959805
Kidney	Melanoma	-0.0653	-0.328724	0.198124	0.6271	0.96942
Kidney	Non-Hodgkin's Lymphoma	-0.0979	-0.403464	0.207664	0.5301	0.959805
Kidney	Oral Cavity/Pharynx	-1.0677	-2.37384	0.238444	0.1091	0.696548
Kidney	Ovary	0.0137	-0.58116	0.60856	0.964	0.993743
Kidney	Pancreas	-0.3546	-1.19642	0.48722	0.409	0.895058
Kidney	Prostate	0.1269	-0.091836	0.345636	0.2557	0.736125
Kidney	Rectum	-0.0108	-0.415932	0.394332	0.9582	0.993743
Kidney	Testis	0.0245	-0.443156	0.492156	0.9181	0.993743
Kidney	Thyroid	0.2348	-0.217372	0.686972	0.3088	0.818579
Lung	Lymphocytic Leukemia	-0.33	-0.6681	0.0081	0.0558	0.604
Lung	Melanoma	-0.2771	-0.469572	-0.084628	0.0048	0.2114
Lung	Non-Hodgkin's Lymphoma	0.1261	-0.167508	0.419708	0.3997	0.895058
Lung	Oral Cavity/Pharynx	0.5175	-0.253368	1.28837	0.1883	0.719471
Lung	Ovary	-0.3448	-0.834408	0.144808	0.1675	0.704667
Lung	Pancreas	-0.0168	-0.602448	0.568848	0.9551	0.993743
Lung	Prostate	0.0309	-0.136092	0.197892	0.7167	0.993743
Lung	Rectum	0.0237	-0.231884	0.279284	0.8556	0.993743
Lung	Testis	-0.2053	-0.49538	0.08478	0.1654	0.704667
Lung	Thyroid	-0.0705	-0.36744	0.22644	0.6418	0.96942
Lymphocytic Leukemia	Melanoma	-0.162	-0.427776	0.103776	0.2324	0.719471
Lymphocytic Leukemia	Non-Hodgkin's Lymphoma	0.0553	-0.27104	0.38164	0.7397	0.993743
Lymphocytic Leukemia	Oral Cavity/Pharynx	0.0015	-0.84522	0.84822	0.9972	0.997
Lymphocytic Leukemia	Ovary	-0.1871	-0.741388	0.367188	0.5081	0.959805
Lymphocytic Leukemia	Pancreas	-0.5015	-1.54579	0.542788	0.3466	0.845113
Lymphocytic Leukemia	Prostate	0.0534	-0.145932	0.252732	0.5992	0.96942
Lymphocytic Leukemia	Rectum	-0.0338	-0.432464	0.364864	0.868	0.993743
Lymphocytic Leukemia	Testis	-0.302	-0.841392	0.237392	0.2725	0.736125
Lymphocytic Leukemia	Thyroid	-0.2391	-0.627572	0.149372	0.2277	0.719471
Melanoma	Non-Hodgkin's Lymphoma	0.0232	-0.174956	0.221356	0.8186	0.993743
Melanoma	Oral Cavity/Pharynx	0.1126	-0.319776	0.544976	0.6099	0.96942
Melanoma	Ovary	0.0126	-0.337652	0.362852	0.9439	0.993743
Melanoma	Pancreas	0.0683	-0.403864	0.540464	0.7768	0.993743
Melanoma	Prostate	-0.0877	-0.221764	0.046364	0.1995	0.719471
Melanoma	Rectum	-0.0017	-0.238468	0.235068	0.9887	0.995593
Melanoma	Testis	0.2349	0.025572	0.444228	0.0278	0.384364
Melanoma	Thyroid	0.0324	-0.200644	0.265444	0.7849	0.993743
Non-Hodgkin's Lymphoma	Oral Cavity/Pharynx	0.5228	-0.13576	1.18136	0.1198	0.696548
Non-Hodgkin's Lymphoma	Ovary	0.0958	-0.3599	0.5515	0.6802	0.993743
Non-Hodgkin's Lymphoma	Pancreas	-0.3928	-1.05293	0.267328	0.2434	0.719471
Non-Hodgkin's Lymphoma	Prostate	-0.207	-0.36772	-0.04628	0.0116	0.245375
Non-Hodgkin's Lymphoma	Rectum	0.1567	-0.101432	0.414832	0.2342	0.719471
Non-Hodgkin's Lymphoma	Testis	-0.3409	-0.792484	0.110684	0.139	0.696548
Non-Hodgkin's Lymphoma	Thyroid	0.0321	-0.277188	0.341388	0.839	0.993743
Oral Cavity/Pharynx	Ovary	0.1453	-0.703576	0.994176	0.7372	0.993743
Oral Cavity/Pharynx	Pancreas	-0.1033	-1.50764	1.30104	0.8853	0.993743
Oral Cavity/Pharynx	Prostate	-0.3703	-0.865592	0.124992	0.1428	0.696548
Oral Cavity/Pharynx	Rectum	0.6576	-0.031928	1.34713	0.0616	0.604
Oral Cavity/Pharynx	Testis	NA	NA	NA	NA	NA
Oral Cavity/Pharynx	Thyroid	-0.1584	-0.759924	0.443124	0.6059	0.96942
Ovary	Pancreas	-0.174	-1.18164	0.833636	0.735	0.993743
Ovary	Prostate	-0.2585	-0.537408	0.020408	0.0692	0.604
Ovary	Rectum	0.2054	-0.219528	0.630328	0.3435	0.845113
Ovary	Testis	0.0299	-0.57476	0.63456	0.9227	0.993743
Ovary	Thyroid	-0.4172	-0.99148	0.15708	0.1546	0.704667
Pancreas	Prostate	-0.078	-0.43962	0.28362	0.6724	0.993743
Pancreas	Rectum	-0.118	-0.715604	0.479604	0.6988	0.993743
Pancreas	Testis	NA	NA	NA	NA	NA
Pancreas	Thyroid	-0.3898	-1.1789	0.399296	0.3329	0.83805
Prostate	Rectum	-0.0906	-0.249556	0.068356	0.264	0.736125
Prostate	Testis	0.0265	-0.144216	0.197216	0.7612	0.993743
Prostate	Thyroid	0.2284	0.048668	0.408132	0.0127	0.245375
Rectum	Testis	0.2206	-0.12534	0.56654	0.2112	0.719471
Rectum	Thyroid	0.0718	-0.230236	0.373836	0.6413	0.96942
Testis	Thyroid	0.101	-0.257288	0.459288	0.5804	0.96942
