# Supplementary material for: Pan-cancer study detects genetic risk variants and shared genetic basis in two large cohorts
Source: Nat Commun. 2020 Sep 4;11:4423. doi: 10.1038/s41467-020-18246-6 (PMC7473862; doi:10.1038/s41467-020-18246-6)
Supplement: Supplementary file 6 — Supplementary Data 4 [file 41467_2020_18246_MOESM6_ESM.xlsx]

## Sheet: Supplementary Data 4
Supplementary Data 4. One-directional pleiotropic variants with overall P<1E-6 and cancer sites with which they are associated. Overall P<5e-8 are in bold.
													Individual P for Associated Cancer Sites
Variant	Chromosome	Position	Locus	Gene	Consequence	REF (Reference Allele)	ALT (Effect Allele)	Overall P	OR	95% CI Lower	95% CI Upper	Associated Cancer Sites	Bladder	Breast	Cervix	Colon	Endometrium	Esophagus/Stomach	Kidney	Lung	Lymphocytic Leukemia	Melanoma	Non-Hodgkin's Lymphoma	Oral Cavity/Pharynx	Ovary	Pancreas	Prostate	Rectum	Testis	Thyriod
rs2473290	1	22358457	1p36.12	LINC00339	downstream	C	T	3.36981e-07	1.083	1.05	1.117	Bladder, Cervix, Endometrium, Lung, Non-Hodgkin's Lymphoma, Ovary, Pancreas, Thyroid	0.1712		1.051e-05		0.004532			0.1535			0.0009585		0.0793	0.3936				0.07475
rs6587551	1	150952674	1q21.3	ANXA9	intergenic	T	C	2.23195e-09	1.071	1.047	1.095	Bladder, Kidney, Lung, Melanoma, Pancreas, Prostate	0.02919						0.08833	0.0612		1.985e-05				0.06261	7.302e-07
rs1398148	1	204458328	1q32.1	PIK3C2B	intronic	G	C	2.82346e-10	0.919	0.895	0.944	Bladder, Kidney, Melanoma, Prostate, Thyroid	0.006805						0.06926			0.0001254					5.49e-08			0.004702
rs2793381	1	226586920	1q42.12	PARP1	intronic	T	C	6.72472e-07	1.079	1.047	1.112	Bladder, Cervix, Kidney, Lymphocytic Leukemia, Melanoma, Prostate, Thyroid	0.1076		0.007146				0.03805		0.3844	0.0004768					0.0002407			0.0106
rs1038822	2	43738173	2p21	THADA	intronic	C	T	6.22052e-08	1.09	1.056	1.124	Colon, Pancreas, Prostate, Testis				0.01146										0.3121	8.977e-10		0.0216944
rs4671176	2	67478836	2p14	AC023115.2:AC023115.1	ncR	G	T	3.96829e-07	1.074	1.045	1.104	Bladder, Colon, Esophagus/Stomach, Kidney, Lung, Melanoma, Oral Cavity/Pharynx, Pancreas, Rectum	0.1181			0.1074		1.712e-05	0.005225	0.06618		0.0001309		0.1383		0.05702		0.1455
rs7568458	2	85788175	2p11.2	GGCX	intronic	A	T	5.70576e-09	1.099	1.065	1.134	Lymphocytic Leukemia, Prostate, Testis, Thyroid									0.2018						1.333e-12		0.233411	0.2733
rs10175462	2	113988492	2q13	PAX8	ncR	A	G	3.22209e-11	1.145	1.1	1.191	Cervix, Testis, Thyroid			7.714e-14														0.125977	0.01368
rs10179592	2	121246568	2q14.2	LINC01101	intergenic	C	T	1.13212e-08	0.913	0.884	0.942	Breast, Colon, Kidney, Lung, Ovary, Prostate		9.777e-09		0.03106			0.3587	0.1449					0.2441		0.0004613
rs112363956	2	121406447	2q14.2	Y_R	intergenic	A	G	1.15772e-08	0.899	0.867	0.933	Breast, Endometrium, Lymphocytic Leukemia, Pancreas, Prostate, Testis		2.984e-09			0.2617				0.05461					0.1422	0.003852		0.00955733
rs2542944	2	172421100	2q31.1	CYBRD1	intergenic	G	T	5.11155e-07	0.947	0.927	0.967	Breast, Endometrium, Esophagus/Stomach, Melanoma, Oral Cavity/Pharynx, Ovary, Pancreas		3.869e-07			0.2014	0.009171				0.0102		0.04465	0.1931	0.231
rs930313	2	174219118	2q31.1	AC092573.2	ncR	G	C	1.25389e-07	0.934	0.91	0.958	Breast, Esophagus/Stomach, Kidney, Lung, Oral Cavity/Pharynx, Ovary, Prostate, Rectum		0.0002605				0.05522	0.4015	0.008207				0.3773	0.02899		5.551e-06	0.2576
rs3834130	2	201675531	2q33.1	AC007163.6:BZW1	ncR	CG	C	6.44441e-07	0.935	0.91	0.96	Breast, Endometrium, Esophagus/Stomach, Lung, Lymphocytic Leukemia, Melanoma, Ovary, Pancreas		2.136e-06			0.08721	0.06512		0.1211	0.2437	0.001328			0.4125	0.1178
rs2349073	2	202186986	2q33.1	ALS2CR12	intronic	A	C	3.78065e-18	1.088	1.067	1.109	Breast, Endometrium, Esophagus/Stomach, Lymphocytic Leukemia, Melanoma, Non-Hodgkin's Lymphoma, Ovary, Pancreas, Testis		1.23e-13			0.04316	0.007434			0.03856	1.343e-06	0.05428		0.1088	0.3515			0.0763309
rs72951831	2	217957699	2q35	AC010887.1	intergenic	T	G	7.47447e-11	1.268	1.181	1.363	Breast, Kidney, Oral Cavity/Pharynx		2.053e-14					0.1404					0.1344
rs646157	3	27352143	3p24.1	NEK10	intronic	A	T	5.14268e-16	0.917	0.898	0.937	Breast, Colon, Kidney, Ovary		2.924e-18		0.01963			0.08422						0.006355
rs3806624	3	27764623	3p24.1	EOMES	upstream	G	A	1.13748e-07	0.876	0.834	0.92	Kidney, Lymphocytic Leukemia, Non-Hodgkin's Lymphoma, Pancreas							0.0293		0.000332		2.937e-07			0.02322
rs139372065	3	28513403	3p24.1	ZCWPW2	intronic	G	T	7.57361e-07	0.651	0.549	0.772	Colon, Pancreas, Rectum				7.719e-07										0.01351		0.0005144
rs6801665	3	87209149	3p11.2	MIR4795	intergenic	C	T	2.11508e-10	1.11	1.075	1.147	Oral Cavity/Pharynx, Prostate												0.04233			8.085e-14
rs9832134	3	99836722	3q12.1	CMSS1	intronic	C	T	1.45783e-07	0.934	0.911	0.958	Bladder, Breast, Lymphocytic Leukemia, Pancreas, Thyroid	0.049	1.16e-09							0.07013					0.2286				0.2977
rs9846396	3	141140968	3q23	ZBTB38	intronic	T	C	2.00947e-07	0.958	0.943	0.974	Bladder, Breast, Colon, Endometrium, Kidney, Lymphocytic Leukemia, Melanoma, Oral Cavity/Pharynx, Pancreas, Prostate, Rectum	0.2102	0.0003176		0.05669	0.1199		0.2184		0.106	0.1092		0.3502		0.613	4.681e-06	0.09856
rs115673733	3	144267477	3q24	R5SP144	intergenic	T	A	7.96742e-07	0.757	0.678	0.846	Endometrium, Lung, Rectum, Thyroid					0.008714			0.0008996								0.0005879		1.823e-05
rs2293607	3	169482335	3q26.2	TERC	ncR	C	T	2.45564e-11	1.082	1.057	1.107	Bladder, Colon, Endometrium, Esophagus/Stomach, Kidney, Lymphocytic Leukemia, Melanoma, Prostate, Thyroid	0.006163			0.05717	0.0238	0.2903	0.002953		0.0001238	4.576e-05					4.465e-05			0.101
rs191482666	3	169922353	3q26.2	PRKCI	intergenic	G	A	6.01114e-08	0.875	0.833	0.918	Colon, Endometrium, Esophagus/Stomach, Kidney, Lung, Pancreas, Prostate, Rectum, Testis				0.01601	0.03589	0.1516	0.001016	0.001729						0.3202	0.00026	0.06451	0.0461541
rs6853490	4	95544718	4q22.3	PDLIM5	intronic	G	A	4.58101e-10	0.912	0.886	0.939	Lung, Oral Cavity/Pharynx, Pancreas, Prostate								0.05706				0.1276		0.262	1.373e-13
rs148297846	5	1298017	5p15.33	TERT	intergenic	A	G	2.42296e-08	0.865	0.823	0.911	Bladder, Endometrium, Kidney, Lung, Prostate	0.0003719				0.09044		0.1361	0.02946							4.342e-08
rs10941679	5	44706498	5p12	RP11-503D12.1	intergenic	G	A	4.83058e-21	0.883	0.86	0.906	Breast, Esophagus/Stomach, Testis		7.553e-25				0.0701											0.147747
rs7709971	5	56007339	5q11.2	AC008940.1	intergenic	A	G	1.76673e-31	0.85	0.827	0.873	Breast, Esophagus/Stomach, Pancreas, Rectum		5.976e-35				0.06947								0.1973		0.003844
rs11957276	5	56222120	5q11.2	MIER3	intronic	A	G	4.41397e-07	1.091	1.055	1.128	Breast, Thyroid		5.214e-11																0.434
rs31864	5	158220193	5q33.3	EBF1	intronic	G	A	7.85136e-09	0.931	0.908	0.954	Breast, Endometrium, Lymphocytic Leukemia, Thyroid		3.351e-11			0.1557				0.02691									0.05997
rs77244252	5	166973649	5q34	TENM2	intronic	T	A	4.33705e-07	0.798	0.731	0.871	Esophagus/Stomach, Lung, Non-Hodgkin's Lymphoma, Rectum						0.004813		0.0004858			0.00289					7.108e-05
rs130071	6	31116210	6p21.33	CCHCR1	synonymous	A	G	3.25898e-11	0.893	0.864	0.923	Colon, Esophagus/Stomach, Non-Hodgkin's Lymphoma, Oral Cavity/Pharynx, Rectum, Testis				0.0003198		0.1695					7.867e-10	0.0008311				0.002102	0.2786
rs3869114	6	31199466	6p21.33	XXbac-BPG299F13.16	intergenic	A	G	2.42797e-07	1.204	1.122	1.292	Cervix, Ovary, Thyroid			1.871e-09										0.06323					0.01257
rs3016018	6	31314106	6p21.33	HLA-B	intergenic	G	C	2.26968e-14	1.132	1.097	1.169	Cervix, Kidney, Lung			2.287e-16				0.0124	0.002224
rs34451818	6	31583841	6p21.33	AIF1	UTR5	G	C	1.274e-09	0.791	0.733	0.853	Cervix, Oral Cavity/Pharynx			2.093e-13									0.06298
rs2070600	6	32151443	6p21.32	AGER	missense	T	C	8.88344e-12	0.781	0.727	0.838	Cervix, Oral Cavity/Pharynx			2.303e-15									0.02807
rs2395191	6	32447085	6p21.32	HLA-DRB9	intergenic	C	T	5.93469e-10	0.85	0.808	0.895	Lymphocytic Leukemia, Non-Hodgkin's Lymphoma, Oral Cavity/Pharynx, Thyroid									0.009449		1.097e-08	5.861e-05						0.05339
rs73728618	6	32591567	6p21.32	HLA-DQA1	intergenic	A	T	5.82683e-33	1.481	1.389	1.58	Cervix, Non-Hodgkin's Lymphoma			5.998e-30								7.242e-10
rs9273501	6	32628361	6p21.32	HLA-DQB1:HLA-DQB1-AS1:XXbac-BPG254F23.6	ncR	A	T	8.63269e-16	0.901	0.878	0.924	Cervix, Pancreas, Prostate			1.853e-17											0.1929	7.326e-07
rs2395296	6	32911814	6p21.32	XXbac-BPG181M17.5	intronic	G	A	9.45109e-08	1.089	1.055	1.124	Cervix, Colon, Kidney, Lung			1.813e-07	0.001487			0.003377	0.05457
rs3117245	6	33069567	6p21.32	COL11A2P1	intergenic	A	C	7.69374e-09	1.174	1.112	1.24	Cervix, Kidney, Lung, Oral Cavity/Pharynx			2.536e-11				0.0597	0.062				0.02101
rs3129270	6	33097423	6p21.32	HLA-DPB2	ncR	T	C	1.1713e-07	0.87	0.827	0.916	Cervix, Esophagus/Stomach, Kidney, Oral Cavity/Pharynx			6.911e-09			0.00378	0.0767					0.08221
rs4714481	6	41521110	6p21.1	FOXP4	intronic	C	T	1.23905e-08	0.917	0.89	0.945	Lung, Lymphocytic Leukemia, Pancreas, Prostate, Rectum, Testis								0.1165	0.2152					0.3411	4.291e-11	0.1054	0.0194219
rs339351	6	117200434	6q22.1	RFX6	intronic	A	C	4.02331e-10	1.116	1.078	1.155	Lymphocytic Leukemia, Oral Cavity/Pharynx, Prostate									0.08178			0.1436			1.592e-13
rs9397437	6	151952332	6q25.1	CCDC170	intergenic	A	G	1.71613e-14	0.852	0.818	0.888	Breast, Kidney, Lung, Pancreas		4.326e-18					0.112	0.03812						0.3759
rs6904031	6	152055978	6q25.1	ESR1	intronic	T	A	2.55448e-07	0.868	0.822	0.916	Breast, Esophagus/Stomach, Oral Cavity/Pharynx		5.64e-09				0.2023						0.000263
rs910416	6	152432902	6q25.1	ESR1	intronic	T	C	4.70415e-12	0.916	0.894	0.939	Breast, Ovary		5.529e-16											0.1012
rs12194182	6	160834515	6q25.3	SLC22A3	intronic	C	T	1.02605e-10	0.892	0.862	0.924	Esophagus/Stomach, Prostate						0.003236									3.784e-13
rs9639279	7	16988109	7p21.1	AC098592.7	intergenic	T	A	1.00364e-07	0.929	0.904	0.954	Cervix, Kidney, Lymphocytic Leukemia, Melanoma, Pancreas, Rectum			0.0006394				0.1076		0.2408	8.067e-07				0.01423		0.03702
rs34585474	7	17041434	7p21.1	AC098592.8	intergenic	T	C	9.78169e-07	0.891	0.85	0.933	Bladder, Endometrium, Kidney, Melanoma, Oral Cavity/Pharynx, Testis	0.1315				0.0333		0.02619			1.099e-07		0.0472					0.344221
rs10486567	7	27976563	7p15.2	JAZF1	intronic	A	G	2.99539e-14	1.16	1.117	1.206	Lymphocytic Leukemia, Prostate									0.08471						3.468e-18
rs6465658	7	97816638	7q21.3	LMTK2	intronic	C	G	8.82901e-09	1.105	1.068	1.143	Prostate, Thyroid															3.828e-12			0.06309
rs1858401	8	23466466	8p21.2	RNU4-71P	intergenic	C	T	1.81858e-07	1.096	1.059	1.134	Lymphocytic Leukemia, Prostate, Testis									0.1866						4.929e-10		0.0147595
rs72658080	8	76322362	8q21.11	HNF4G	intronic	G	C	9.05e-08	0.899	0.865	0.935	Breast, Kidney, Oral Cavity/Pharynx, Pancreas, Rectum, Thyroid		9.071e-10					0.1478					0.149		0.2743		0.1137		0.08831
rs200235517	8	117631013	8q23.3	EIF3H	intergenic	G	GA	1.46382e-07	0.823	0.765	0.885	Colon, Esophagus/Stomach, Rectum				6.691e-06		0.04738										1.021e-06
rs146851087	8	127846930	8q24.21	LOC105375751	ncR	A	G	1.66601e-09	0.649	0.564	0.747	Esophagus/Stomach, Kidney, Prostate						0.055	0.03605								4.98e-12
rs11775030	8	127911006	8q24.21	PCAT1	ncR	A	G	3.84767e-08	1.086	1.054	1.118	Esophagus/Stomach, Lymphocytic Leukemia, Ovary, Pancreas, Prostate, Thyroid						0.1827			0.1622				0.1778	0.002152	2.461e-09			0.1602
8:127966937_CCTT_C	8	127966937	8q24.21	PCAT1	downstream	C	CCTT	1.94456e-08	0.695	0.612	0.789	Pancreas, Prostate, Testis														0.3009	7.362e-12		0.0955054
rs17446776	8	128151672	8q24.21	CASC19	intergenic	G	C	1.02033e-07	0.785	0.717	0.858	Colon, Esophagus/Stomach, Prostate				0.01219		0.0754									4.567e-10
rs13266271	8	128181807	8q24.21	CASC19	intergenic	T	C	8.98214e-08	0.916	0.887	0.946	Breast, Lymphocytic Leukemia, Melanoma, Oral Cavity/Pharynx, Pancreas, Prostate		2.856e-05							0.3309	0.07868		0.1448		0.4991	7.854e-08
rs144898130	8	128324075	8q24.21	CASC8	ncR	T	C	1.97472e-19	0.839	0.808	0.872	Lymphocytic Leukemia, Pancreas, Prostate, Testis, Thyroid									0.002962					0.215	4.524e-22		0.184706	0.1454
rs113661590	8	128367510	8q24.21	CASC8:RP11-382A18.2	ncR	A	G	1.06147e-08	1.104	1.067	1.142	Breast, Esophagus/Stomach, Oral Cavity/Pharynx, Prostate, Rectum, Thyroid		8.376e-06				0.1572						0.2745			7.79e-07	0.02024		0.31
rs146836668	8	128380384	8q24.21	CASC8:RP11-382A18.2	ncR	A	G	7.29567e-14	0.662	0.594	0.738	Oral Cavity/Pharynx, Pancreas, Prostate												0.03855		0.0002346	3.671e-15
rs116846195	8	128386267	8q24.21	CASC8:RP11-382A18.2	ncR	A	G	4.09065e-09	0.667	0.583	0.763	Pancreas, Prostate														0.01823	4.2e-12
rs6983267	8	128413305	8q24.21	CASC8	ncR	T	G	7.52477e-74	1.239	1.211	1.268	Colon, Prostate, Rectum				3.609e-14											1.047e-60	4.806e-10
rs79101886	8	128413783	8q24.21	CASC8	ncR	T	G	2.34856e-08	0.879	0.841	0.92	Colon, Lymphocytic Leukemia, Oral Cavity/Pharynx, Pancreas, Prostate, Rectum				0.0552					0.2887			0.05461		0.1733	8.381e-10	0.01934
rs6995633	8	128440651	8q24.21	CASC8	ncR	G	A	1.35484e-07	1.136	1.083	1.191	Colon, Esophagus/Stomach, Prostate, Testis				1.757e-05		0.2972									2.726e-07		0.122163
rs56868629	8	128444786	8q24.21	CASC8	ncR	A	G	1.33718e-12	0.837	0.796	0.879	Colon, Lymphocytic Leukemia, Pancreas, Prostate				0.00584					0.234					0.1929	8.919e-16
rs78449170	8	128445011	8q24.21	CASC8	ncR	C	T	3.05443e-08	1.178	1.112	1.249	Cervix, Colon, Prostate, Thyroid			0.006387	0.06452											3.584e-11			0.3747
rs28451337	8	128465187	8q24.21	CASC8	ncR	T	C	2.10176e-09	0.904	0.874	0.934	Colon, Prostate				0.004704											2.992e-12
rs12549761	8	128540776	8q24.21	CASC8	intergenic	G	C	2.69993e-14	1.22	1.159	1.284	Ovary, Prostate													0.06123		3.394e-18
rs10094872	8	128719884	8q24.21	CASC11	ncR	T	A	3.33866e-09	0.846	0.801	0.894	Bladder, Kidney, Pancreas	3.382e-11						0.004591							0.01862
rs7041637	9	21961866	9p21.3	RP11-145E5.5	intronic	A	C	2.15024e-07	1.061	1.037	1.085	Breast, Endometrium, Esophagus/Stomach, Lung, Melanoma, Oral Cavity/Pharynx, Rectum		2.257e-07			0.1093	0.2496		0.2571		0.00578		0.3992				0.001514
9:21964331_CA_C	9	21964331	9p21.3	RP11-145E5.5	intronic	C	CA	2.0752e-08	0.922	0.897	0.949	Breast, Endometrium, Kidney, Lung, Melanoma, Oral Cavity/Pharynx, Ovary, Pancreas, Prostate, Testis, Thyroid		2.154e-05			0.3457		0.05007	0.2607		8.416e-06		0.2765	0.1003	0.4301	0.02453		0.293749	0.009619
rs2811711	9	21993964	9p21.3	RP11-145E5.5:CDKN2A	UTR5	C	T	7.41195e-08	1.157	1.097	1.22	Esophagus/Stomach, Lymphocytic Leukemia, Melanoma, Pancreas, Testis						0.1134			0.0002511	8.517e-08				0.1322			0.0427307
rs76959412	9	22011083	9p21.3	RP11-145E5.5:CDKN2B-AS1	ncR	C	G	6.79544e-07	0.807	0.741	0.878	Endometrium, Esophagus/Stomach, Kidney, Lung, Melanoma, Oral Cavity/Pharynx, Prostate					0.0001256	0.196	0.03469	0.03761		0.0004282		0.4046			0.0008599
9:110303808_TAA_T	9	110303808	9q31.2	RP11-438P9.2	intergenic	T	TAA	7.25044e-08	0.933	0.91	0.957	Breast, Esophagus/Stomach, Lymphocytic Leukemia, Prostate, Rectum, Thyroid		3.675e-10				0.1717			0.1789						0.02217	0.1322		0.1431
rs60778117	9	110773040	9q31.2	RP11-240E2.2	intergenic	T	C	6.86776e-07	0.925	0.897	0.954	Breast, Kidney, Non-Hodgkin's Lymphoma, Pancreas, Testis, Thyroid		4.841e-09					0.1501				0.05747			0.4665			0.469886	0.09015
9:110893720_GTATT_G	9	110893720	9q31.2	CHCHD4P2	intergenic	G	GTATT	2.38964e-12	0.916	0.894	0.939	Breast, Kidney, Ovary, Testis		2.778e-16					0.1737						0.1593				0.363857
rs9663459	10	4517497	10p15.1	RNU6-163P	intergenic	C	A	5.16647e-07	1.08	1.048	1.112	Bladder, Colon, Endometrium, Melanoma, Ovary, Pancreas	0.07731			0.0001341	0.0006709					0.002898			0.05788	0.003434
rs10828247	10	21822856	10p12.31	MLLT10	upstream	G	A	3.36042e-13	0.922	0.902	0.942	Breast, Endometrium, Kidney, Lymphocytic Leukemia, Ovary, Pancreas, Thyroid		2.625e-13			0.006692		0.128		0.1732				0.002324	0.1614				0.309
rs55990219	10	22035324	10p12.31	MLLT10	intergenic	C	T	2.68582e-07	0.833	0.776	0.893	Breast, Cervix, Esophagus/Stomach, Lung, Melanoma, Oral Cavity/Pharynx, Pancreas		3.081e-07	0.002331			0.4993		0.1903		0.0147		0.07317		0.1338
rs7076948	10	51558125	10q11.23	MSMB	intronic	C	T	3.56094e-09	0.901	0.871	0.933	Prostate, Thyroid															1.586e-11			0.001888
rs10995193	10	64288082	10q21.2	ZNF365	intronic	T	A	1.4381e-08	1.117	1.075	1.161	Breast, Testis, Thyroid		4.535e-12															0.126214	0.3776
rs11813268	10	105682296	10q24.33	OBFC1	intergenic	T	C	2.26803e-17	0.894	0.871	0.917	Endometrium, Kidney, Lung, Melanoma, Oral Cavity/Pharynx, Ovary, Prostate, Thyroid					0.03157		0.002922	0.04112		6.212e-14		0.004045	0.01443		1.715e-05			0.1481
rs3096763	10	123318185	10q26.13	FGFR2	intronic	G	A	7.26776e-07	0.954	0.936	0.972	Breast, Cervix, Kidney, Lung, Lymphocytic Leukemia, Melanoma, Oral Cavity/Pharynx, Pancreas, Testis, Thyroid		9.593e-07	0.01469				0.3085	0.1896	0.5468	0.00355		0.2062		0.377			0.536523	0.1514
rs45631632	10	123342707	10q26.13	FGFR2	intronic	A	G	1.91891e-11	0.813	0.766	0.864	Breast, Ovary, Thyroid		2.02e-15											0.1796					0.2569
rs12354821	10	123443741	10q26.13	RPS15AP5	intergenic	A	T	5.79957e-07	1.095	1.057	1.134	Breast, Pancreas, Thyroid		3.437e-10												0.1751				0.2003
rs3019751	11	68923597	11q13.3	RP11-554A11.8:RP11-554A11.9	ncR	C	T	2.07034e-07	1.097	1.06	1.137	Lymphocytic Leukemia, Prostate									0.1763						4.422e-11
rs12275055	11	68981359	11q13.3	RP11-554A11.8	intergenic	G	A	9.30171e-33	0.8	0.771	0.83	Esophagus/Stomach, Prostate						0.008499									9.766e-37
rs35637432	11	69036597	11q13.3	MYEOV	intergenic	A	G	8.11145e-07	0.812	0.748	0.882	Cervix, Esophagus/Stomach, Lymphocytic Leukemia, Non-Hodgkin's Lymphoma, Pancreas, Prostate			0.0124			0.02862			0.1829		0.01016			0.3737	7.105e-07
rs554219	11	69331642	11q13.3	AP000439.3	intergenic	G	C	4.37473e-30	0.821	0.794	0.849	Breast, Thyroid		1.062e-34																0.1098
rs3862792	11	69462856	11q13.3	CCND1	synonymous	T	C	7.36004e-08	0.799	0.736	0.867	Endometrium, Non-Hodgkin's Lymphoma, Ovary, Pancreas, Prostate					0.009007						0.07663		0.006343	0.3067	2.858e-08
rs1126809	11	89017961	11q14.3	TYR	missense	A	G	4.199e-16	0.848	0.815	0.882	Melanoma, Pancreas										4.771e-19				0.00715
rs10843047	12	28132512	12p11.22	PTHLH	intergenic	G	A	4.03985e-07	1.078	1.047	1.11	Breast, Esophagus/Stomach, Non-Hodgkin's Lymphoma, Oral Cavity/Pharynx, Testis, Thyroid		5.861e-08				0.3783					0.02603	0.006232					0.310379	0.09828
rs7297051	12	28174817	12p11.22	PTHLH	intergenic	T	C	7.72951e-12	1.107	1.075	1.14	Breast, Lymphocytic Leukemia, Oral Cavity/Pharynx, Testis		4.717e-15							0.05904			0.1798					0.313397
rs61938101	12	96037389	12q22	PGAM1P5	intergenic	T	A	4.50585e-12	1.091	1.065	1.119	Breast, Lymphocytic Leukemia, Testis, Thyroid		4.143e-14							0.1679								0.133996	0.004108
rs725677	12	115814865	12q24.21	RP11-116D17.1	intergenic	T	C	5.37745e-09	1.084	1.055	1.113	Breast, Esophagus/Stomach, Pancreas		7.483e-12				0.07042								0.08963
rs12589473	14	56233561	14q22.3	RP11-813I20.2:RPL13AP3	ncR	A	G	5.41436e-08	0.878	0.838	0.92	Esophagus/Stomach, Kidney, Rectum, Testis, Thyroid						0.003619	0.0008583									5.436e-05	0.205071	0.0002544
rs11624333	14	68979835	14q24.1	RAD51B	intronic	C	T	5.19166e-08	1.084	1.053	1.116	Breast, Kidney, Testis, Thyroid		4.449e-11					0.06455										0.484808	0.2454
rs58658771	15	33001734	15q13.3	RP11-758N13.1	intergenic	A	T	4.74414e-08	0.859	0.814	0.907	Colon, Rectum, Testis				1.597e-05												1.18e-08	0.152656
rs8064219	16	52530763	16q12.1	TOX3	intronic	A	G	6.03212e-08	1.068	1.043	1.094	Breast, Colon, Endometrium		1.876e-11		0.05457	0.1678
rs2335	16	52624446	16q12.2	CASC16	ncR	G	T	1.30341e-09	1.113	1.075	1.152	Breast, Testis		2.151e-13															0.192828
rs7193144	16	53810686	16q12.2	FTO	intronic	C	T	4.6183e-11	1.089	1.061	1.116	Breast, Rectum		3.29e-14														0.01795
rs11150296	16	80644663	16q23.2	CDYL2	intronic	C	T	2.20493e-08	0.913	0.884	0.942	Breast, Thyroid		7.988e-12																0.08167
rs117382825	16	89262162	16q24.3	SLC22A31	downstream	T	C	1.91014e-09	0.722	0.65	0.803	Melanoma, Testis										6.182e-13							0.0677043
rs4499232	16	89576507	16q24.3	SPG7	intronic	C	T	1.72346e-21	1.19	1.148	1.234	Esophagus/Stomach, Melanoma						0.02104				8.686e-26
rs1006548	16	89844043	16q24.3	FANCA	intronic	C	T	1.85893e-08	1.119	1.076	1.164	Endometrium, Lymphocytic Leukemia, Melanoma, Oral Cavity/Pharynx, Ovary					0.03265				0.2847	8.975e-10		0.1235	0.00452
rs4785767	16	90106525	16q24.3	GAS8:URAHP	ncR	C	T	2.3019e-12	0.905	0.88	0.931	Endometrium, Lymphocytic Leukemia, Melanoma, Non-Hodgkin's Lymphoma, Oral Cavity/Pharynx, Rectum					0.08286				0.1981	1.654e-16	0.0547	0.08805				0.03791
rs78378222	17	7571752	17p13.1	TP53	UTR3	G	T	2.19527e-12	0.721	0.658	0.79	Esophagus/Stomach, Kidney, Lymphocytic Leukemia, Melanoma, Pancreas, Prostate, Rectum						0.163	0.183		1.889e-09	1.182e-08				0.1303	4.198e-05	0.0453
rs7224399	17	7803552	17p13.1	CHD3	intronic	T	C	7.11552e-07	0.858	0.807	0.911	Endometrium, Lymphocytic Leukemia, Pancreas, Prostate, Testis, Thyroid					0.05345				0.1254					0.3346	9.904e-09		0.0982829	0.3239
rs62070652	17	29221277	17q11.2	ATAD5	intronic	T	C	6.12324e-09	1.066	1.043	1.089	Breast, Esophagus/Stomach, Kidney, Lymphocytic Leukemia, Non-Hodgkin's Lymphoma, Pancreas, Prostate, Thyroid		5.876e-09				0.4181	0.3056		0.3541		0.0001971			0.1857	0.01157			0.1588
rs17138476	17	36075605	17q12	HNF1B	intronic	T	C	6.79757e-09	0.89	0.856	0.926	Lung, Pancreas, Prostate, Testis								0.03912						0.2572	1.257e-11		0.0803099
rs62073542	17	36079565	17q12	HNF1B	intronic	A	G	4.89641e-11	1.155	1.107	1.206	Esophagus/Stomach, Prostate						0.03663									2.079e-14
rs11263763	17	36103565	17q12	HNF1B	intronic	A	G	3.77967e-47	0.822	0.8	0.844	Endometrium, Prostate, Testis					2.6e-05										5.287e-47		0.000692535
rs3072094	17	43798348	17q21.31	CRHR1:RP11-105N13.4	ncR	TTTG	T	3.24205e-09	0.927	0.905	0.951	Breast, Cervix, Lung, Pancreas, Testis		2.855e-10	0.001973					0.05128						0.3156			0.0836759
rs2532389	17	44311107	17q21.31	KANSL1	intergenic	C	G	1.16566e-09	1.074	1.05	1.099	Breast, Cervix, Lung, Melanoma, Testis		1.66e-09	0.001189					0.0347		0.01093							0.0771342
rs199533	17	44828931	17q21.31	NSF	synonymous	A	G	4.01063e-07	1.06	1.036	1.084	Breast, Cervix, Lung, Melanoma, Ovary, Pancreas, Rectum, Testis		4.635e-08	0.003026					0.2346		0.02617			0.3246	0.5334		0.3174	0.195131
rs9911515	17	69115358	17q24.3	CASC17	ncR	G	A	9.54716e-21	1.144	1.112	1.177	Bladder, Prostate	0.008748														6.003e-25
rs4939827	18	46453463	18q21.1	SMAD7	intronic	C	T	2.64544e-10	1.154	1.104	1.206	Colon, Rectum				3.134e-08												4.868e-08
rs8101278	19	4223373	19p13.3	ANKRD24	intronic	C	T	5.10721e-07	0.798	0.73	0.871	Colon, Kidney, Lung, Melanoma, Non-Hodgkin's Lymphoma, Oral Cavity/Pharynx, Ovary, Pancreas, Thyroid				0.05883			0.000141	0.00356		0.0009442	0.1072	0.2187	0.002023	0.3345				0.2571
rs997669	19	30304483	19q12	CCNE1	intronic	C	T	2.13876e-07	0.956	0.94	0.972	Bladder, Breast, Cervix, Colon, Kidney, Oral Cavity/Pharynx, Ovary, Prostate, Testis, Thyroid	0.0001516	0.001199	0.02793	0.03542			0.005529					0.07998	0.3371		0.001754		0.376289	0.4597
rs7250689	19	38753625	19q13.2	SPINT2	intronic	C	T	5.29808e-10	1.105	1.07	1.14	Endometrium, Prostate					0.07677										6.172e-14
rs2659052	19	51343737	19q13.33	AC011523.2	ncR	C	G	2.68504e-08	1.106	1.067	1.146	Pancreas, Prostate														0.1294	6.976e-12
rs111362352	19	51365440	19q13.33	KLK2	intronic	T	C	5.34365e-33	1.402	1.327	1.482	Bladder, Lymphocytic Leukemia, Pancreas, Prostate	0.000789								0.04354					0.09062	3.202e-36
rs17401449	20	32067945	20q11.21	CBFA2T2	intergenic	G	A	5.87623e-17	0.769	0.723	0.818	Melanoma, Testis										2.536e-20							0.015904
rs1204552	20	34638903	20q11.23	LINC00657	upstream	A	T	6.76651e-15	0.757	0.705	0.812	Melanoma, Thyroid										2.697e-19								0.1225
rs150260898	20	35237202	20q11.23	TGIF2-C20orf24:C20orf24	intronic	G	A	4.52126e-10	0.795	0.74	0.854	Melanoma, Oral Cavity/Pharynx										3.921e-14		0.09183
rs6066825	20	47340117	20q13.13	PREX1	intronic	G	A	5.98192e-08	1.124	1.078	1.173	Colon, Ovary, Pancreas, Rectum				1.304e-07									0.005818	0.104		0.001249
rs2259797	20	62272248	20q13.33	STMN3	UTR3	C	T	9.31938e-08	1.133	1.082	1.186	Bladder, Endometrium, Kidney, Lymphocytic Leukemia, Melanoma, Prostate, Thyroid	0.07924				0.08828		0.003617		0.09911	0.0002734					1.649e-05			0.2507
rs34978822	20	62291599	20q13.33	RTEL1:RTEL1-TNFRSF6B	intronic	G	C	8.20879e-10	1.342	1.222	1.474	Bladder, Lung, Lymphocytic Leukemia, Melanoma, Prostate, Thyroid	0.08313							0.02543	0.02034	1.093e-06					3.286e-06			0.1653
rs4809367	20	62461305	20q13.33	ZBTB46	intronic	T	C	1.87345e-07	0.92	0.891	0.949	Cervix, Colon, Lung, Melanoma, Non-Hodgkin's Lymphoma, Pancreas, Rectum, Thyroid			0.0009582	0.02942				0.03143		0.007313	0.0002643			0.0711		0.01111		0.3301
rs7276622	21	16572276	21q21.1	AF127577.12	intergenic	A	G	6.79553e-07	1.076	1.045	1.107	Bladder, Breast	0.1565	1.213e-10
rs60603980	22	38581862	22q13.1	PLA2G6	intronic	TC	T	9.39818e-07	0.953	0.935	0.972	Breast, Colon, Melanoma, Prostate, Testis, Thyroid		0.0008671		0.07209						4.037e-09					0.02893		0.383836	0.2367
rs73169065	22	41009707	22q13.2	MKL1	intronic	T	A	4.54785e-12	0.888	0.858	0.918	Breast, Melanoma, Thyroid		5.647e-16								0.007861								0.3042
rs5759167	22	43500212	22q13.2	BIK	intergenic	T	G	1.65729e-18	1.137	1.105	1.171	Lung, Prostate								0.00204							1.195e-21
rs73179053	22	43501620	22q13.2	BIK	intergenic	C	T	2.3631e-08	1.196	1.123	1.273	Kidney, Lung, Prostate							0.2205	0.02614							1.399e-11
