# Supplementary material for: Pan-cancer study detects genetic risk variants and shared genetic basis in two large cohorts
Source: Nat Commun. 2020 Sep 4;11:4423. doi: 10.1038/s41467-020-18246-6 (PMC7473862; doi:10.1038/s41467-020-18246-6)
Supplement: Supplementary file 7 — Supplementary Data 5 [file 41467_2020_18246_MOESM7_ESM.xlsx]

## Sheet: Supplementary Data 5
Supplementary Data 5. Bidirectional pleiotropic variants with overall P<1E-6 and both directional P<0.05 and cancer sites with which they are associated. Overall P<5e-8 are in bold.
								P			OR - Increasing			OR - Decreasing			Associated Cancer Sites		Individual P for Associated Cancer Sites
Variant	Chromosome	Position	Locus	Gene	Consequence	REF (Reference Allele)	ALT (Effect Allele)	Overall	Increasing	Decreasing	OR	95% CI Lower	95% CI Upper	OR	95% CI Lower	95% CI Upper	Increasing	Decreasing	Bladder	Breast	Cervix	Colon	Endometrium	Esophagus/Stomach	Kidney	Lung	Lymphocytic Leukemia	Melanoma	Non-Hodgkin's Lymphoma	Oral Cavity/Pharynx	Ovary	Pancreas	Prostate	Rectum	Testis	Thyroid
rs1870940	1	154984363	1q21.3	ZBTB7B	intronic	A	G	2.4444e-07	1.78088e-05	0.000715703	1.081	1.043	1.121	0.92	0.876	0.965	Esophagus/Stomach, Prostate	Lymphocytic Leukemia, Melanoma, Ovary, Rectum, Thyroid						0.1234			0.04865	3.008e-05			0.2232		2.929e-06	0.007541		0.05396
rs77282844	2	173297871	2q31.1	ITGA6	intronic	A	G	4.67895e-12	1.79075e-10	0.000856506	1.174	1.118	1.234	0.848	0.769	0.934	Bladder, Colon, Kidney, Prostate, Thyroid	Endometrium, Lymphocytic Leukemia, Pancreas, Rectum, Testis	0.08707			0.002493	0.01434		0.2018		0.2611					0.09268	9.286e-11	0.02805	1.34471e-05	0.08021
rs260751	2	200116936	2q33.1	SATB2	intergenic	A	G	9.1116e-07	0.000981694	5.21814e-05	1.051	1.02	1.083	0.892	0.845	0.943	Cervix, Kidney, Lymphocytic Leukemia, Prostate, Testis, Thyroid	Lung, Pancreas, Rectum			0.0287				0.1064	0.01005	0.00716					0.0131	0.00196	3.158e-06	0.15385	0.2742
rs10007915	4	106065308	4q24	TET2	intergenic	G	C	2.19477e-17	9.11531e-16	0.000558368	1.126	1.094	1.159	0.963	0.943	0.984	Prostate, Rectum	Bladder, Breast, Cervix, Kidney, Lymphocytic Leukemia, Melanoma, Non-Hodgkin's Lymphoma, Oral Cavity/Pharynx, Ovary, Testis, Thyroid	0.01948	0.005005	0.009613				0.2675		0.1516	0.02828	0.2598	0.3008	0.3242		1.58e-17	0.01695	0.478292	0.1165
rs2735944	5	1304432	5p15.33	MIR4457	intergenic	T	C	3.13259e-07	0.000637539	2.59754e-05	1.091	1.038	1.147	0.744	0.649	0.854	Bladder, Cervix, Endometrium, Lung, Prostate	Pancreas, Testis	0.004307		0.001437		0.2822			0.001372						0.01727	0.01793		9.22237e-07
rs35407	5	33946571	5p13.2	SLC45A2	UTR3	G	A	3.10576e-16	0.0291373	2.63792e-16	1.319	1.029	1.691	0.552	0.478	0.636	Kidney, Lymphocytic Leukemia, Pancreas, Testis	Melanoma, Oral Cavity/Pharynx, Ovary							0.02084		0.07562	1.893e-19		0.02298	0.03887	0.007467			0.281018
rs7717417	5	141686532	5q31.3	SPRY4	intergenic	G	A	5.70206e-13	0.0103121	1.69203e-12	1.04	1.009	1.071	0.642	0.568	0.726	Breast, Lung, Non-Hodgkin's Lymphoma, Oral Cavity/Pharynx, Pancreas, Thyroid	Testis		0.00105						0.1228			0.171	0.05488		0.5503			4.52068e-16	0.3185
rs17190106	6	31013351	6p21.33	HCG22	intergenic	A	G	1.60706e-10	5.37079e-10	0.0111478	1.242	1.16	1.33	0.921	0.863	0.981	Cervix, Lung, Non-Hodgkin's Lymphoma, Rectum	Bladder, Lymphocytic Leukemia, Melanoma, Oral Cavity/Pharynx, Pancreas, Prostate, Testis, Thyroid	0.02335		1.913e-10					0.01155	0.2568	0.1232	0.003714	0.4031		0.5668	0.002233	0.0551	0.3286	0.5164
rs9266766	6	31351675	6p21.33	HLA-S	intergenic	C	G	2.22259e-09	1.29055e-08	0.00714393	1.204	1.129	1.283	0.949	0.913	0.986	Cervix, Non-Hodgkin's Lymphoma, Thyroid	Breast, Colon, Lymphocytic Leukemia, Pancreas, Prostate, Rectum, Testis		0.00815	2.813e-11	0.3205					0.2589		0.01756			0.2902	0.01984	0.1705	0.209809	0.1012
rs114060326	6	31492016	6p21.33	RPL15P4	intergenic	C	G	3.00018e-10	4.52798e-05	2.52966e-07	1.299	1.146	1.473	0.646	0.547	0.763	Bladder, Cervix, Lung, Lymphocytic Leukemia, Pancreas, Rectum, Testis	Esophagus/Stomach, Non-Hodgkin's Lymphoma	0.005335		0.0003465			0.01456		0.02276	0.1339		4.527e-09			0.07696		0.09363	0.364797
rs2763979	6	31794592	6p21.33	HSPA1B	upstream	T	C	1.73479e-14	8.60298e-10	5.55871e-07	1.083	1.056	1.111	0.889	0.849	0.931	Cervix, Kidney, Prostate	Lymphocytic Leukemia, Non-Hodgkin's Lymphoma, Oral Cavity/Pharynx, Rectum			2.365e-07				0.04128		0.08462		1.108e-07	0.02013			6.266e-06	0.001665
rs3128761	6	31879158	6p21.33	C2	intronic	T	A	4.20543e-07	5.39575e-05	0.000418914	1.095	1.048	1.145	0.893	0.839	0.951	Cervix, Endometrium, Kidney, Lung, Ovary, Thyroid	Esophagus/Stomach, Lymphocytic Leukemia, Non-Hodgkin's Lymphoma, Oral Cavity/Pharynx, Rectum, Testis			5.346e-05		0.1188	0.1425	0.002098	0.05349	0.22		0.00212	0.05212	0.08756			0.01015	0.154098	0.4572
rs34563311	6	32555051	6p21.32	HLA-DRB1	intronic	T	C	1.35819e-16	8.76035e-09	3.75804e-10	1.186	1.119	1.257	0.8	0.746	0.858	Cervix, Lung, Lymphocytic Leukemia, Pancreas	Endometrium, Non-Hodgkin's Lymphoma, Thyroid			1.849e-09		0.0003849			0.004539	0.03629		3.963e-10			0.09103				0.02796
rs9270747	6	32568292	6p21.32	HLA-DRB1	intergenic	G	A	1.99232e-32	1.05306e-32	0.0241457	1.263	1.215	1.312	0.924	0.862	0.99	Cervix	Lymphocytic Leukemia, Non-Hodgkin's Lymphoma, Rectum, Testis			1.145e-36						0.3941		0.0008039					0.06271	0.105705
rs535777	6	32577633	6p21.32	HLA-DQA1	intergenic	C	G	3.64774e-12	7.97217e-05	1.48736e-09	1.079	1.039	1.12	0.857	0.816	0.901	Cervix, Kidney, Prostate, Thyroid	Esophagus/Stomach, Lymphocytic Leukemia, Non-Hodgkin's Lymphoma, Oral Cavity/Pharynx, Ovary, Rectum, Testis			0.01612			0.1348	0.02688		0.00941		4.063e-07	0.006555	0.004775		0.0009609	0.0004119	0.262253	0.06969
rs78809737	8	128104218	8q24.21	PRNCR1	intergenic	A	G	8.35192e-13	8.56675e-13	0.0301967	1.286	1.2	1.377	0.8	0.654	0.979	Esophagus/Stomach, Kidney, Oral Cavity/Pharynx, Prostate, Rectum	Endometrium, Pancreas					0.00225	0.2196	0.03474					0.1338		0.03371	3.803e-15	0.01917
rs62516012	8	128335526	8q24.21	CASC8	ncR	G	C	6.63526e-28	2.28726e-23	4.27894e-07	1.183	1.144	1.222	0.932	0.907	0.958	Oral Cavity/Pharynx, Prostate	Breast, Non-Hodgkin's Lymphoma, Thyroid		6.895e-10									0.08357	0.02748			9.332e-27			0.4923
rs117952826	8	128383415	8q24.21	CASC8:RP11-382A18.2	ncR	T	C	9.76161e-09	4.3551e-06	9.93492e-05	1.305	1.165	1.461	0.859	0.796	0.927	Kidney, Oral Cavity/Pharynx, Prostate, Thyroid	Breast, Cervix, Lung		6.859e-06	0.002949				0.2615	0.0908				0.01589			1.336e-07			0.3945
rs55797833	9	21995044	9p21.3	RP11-145E5.5:CDKN2A:CDKN2B-AS1	ncR	G	T	1.1905e-07	1.543e-07	0.0387006	1.714	1.402	2.097	0.811	0.665	0.989	Melanoma	Bladder, Lymphocytic Leukemia, Non-Hodgkin's Lymphoma	0.02048								0.06093	6.713e-12	0.06135
rs45631563	10	123349324	10q26.13	FGFR2	intronic	T	A	1.93826e-09	6.75187e-08	0.0011838	1.164	1.102	1.23	0.885	0.822	0.953	Breast, Colon, Lung, Lymphocytic Leukemia, Ovary, Pancreas, Testis, Thyroid	Endometrium, Esophagus/Stomach, Kidney, Oral Cavity/Pharynx, Prostate		2.517e-10		0.1023	0.1435	0.07802	0.002372	0.1469	0.2945			0.385	0.141	0.4567	0.002085		0.547474	0.08001
rs10842692	12	26350936	12p12.1	SSPN	intronic	A	T	6.45693e-07	0.0327318	1.08677e-06	1.062	1.005	1.123	0.942	0.92	0.965	Esophagus/Stomach, Lung, Lymphocytic Leukemia, Non-Hodgkin's Lymphoma, Oral Cavity/Pharynx	Bladder, Cervix, Endometrium, Kidney, Melanoma, Ovary, Pancreas, Testis, Thyroid	0.03243		0.003916		0.001553	0.2631	0.003673	0.01633	0.5062	0.03477	0.007479	0.2628	0.0827	0.01437			0.0401265	0.3732
