# Supplementary material for: Pan-cancer study detects genetic risk variants and shared genetic basis in two large cohorts
Source: Nat Commun. 2020 Sep 4;11:4423. doi: 10.1038/s41467-020-18246-6 (PMC7473862; doi:10.1038/s41467-020-18246-6)
Supplement: Supplementary file 8 — Supplementary Data 6 [file 41467_2020_18246_MOESM8_ESM.xlsx]

## Sheet: Supplementary Data 6
Supplementary Data 6. Number of pleiotropic variants (of the 100 one- and bidirectional variants with overall pleiotropic P<5E-8) associated with each pair of cancers by type of pleiotropic effect. For each of the 153 pairs of cancers, the number of pleiotropic variants identified in the one- and bidirectional pleiotropic analyses are tabulated by the type of association: Variants identified in t…
		Bidirectional			One-Directional
Cancer Site 1	Cancer Site 2	Same Direction (number of variants where cancer pair is associated in same direction in bidirectional analysis)	Opposite Direction (number of variants where cancer pair is associated in opposite directions in bidirectional analysis)	Total	(Number of variants associated with cancer pair in one-directional analysis)	Bidirectional Same Direction + One-Directional	Total
Bladder	Breast	1	0	1	0	1	1
Bladder	Cervix	2	1	3	2	4	5
Bladder	Colon	1	0	1	2	3	3
Bladder	Endometrium	0	1	1	2	2	3
Bladder	Esophagus/Stomach	0	1	1	2	2	3
Bladder	Kidney	2	0	2	2	4	4
Bladder	Lung	1	1	2	2	3	4
Bladder	Lymphocytic Leukemia	3	1	4	2	5	6
Bladder	Melanoma	2	0	2	2	4	4
Bladder	Non-Hodgkin's Lymphoma	1	2	3	2	3	5
Bladder	Oral Cavity/Pharynx	2	0	2	2	4	4
Bladder	Ovary	1	0	1	2	3	3
Bladder	Pancreas	2	1	3	2	4	5
Bladder	Prostate	2	1	3	2	4	5
Bladder	Rectum	1	3	4	2	3	6
Bladder	Testis	3	1	4	2	5	6
Bladder	Thyroid	3	0	3	1	4	4
Breast	Cervix	2	1	3	2	4	5
Breast	Colon	2	0	2	2	4	4
Breast	Endometrium	0	1	1	2	2	3
Breast	Esophagus/Stomach	0	1	1	2	2	3
Breast	Kidney	1	2	3	2	3	5
Breast	Lung	3	0	3	2	5	5
Breast	Lymphocytic Leukemia	3	0	3	2	5	5
Breast	Melanoma	1	0	1	2	3	3
Breast	Non-Hodgkin's Lymphoma	3	1	4	2	5	6
Breast	Oral Cavity/Pharynx	2	3	5	2	4	7
Breast	Ovary	2	0	2	2	4	4
Breast	Pancreas	3	0	3	2	5	5
Breast	Prostate	1	4	5	2	3	7
Breast	Rectum	1	1	2	2	3	4
Breast	Testis	3	1	4	2	5	6
Breast	Thyroid	4	2	6	1	5	7
Cervix	Colon	0	1	1	4	4	5
Cervix	Endometrium	0	1	1	4	4	5
Cervix	Esophagus/Stomach	0	2	2	4	4	6
Cervix	Kidney	3	1	4	4	7	8
Cervix	Lung	4	0	4	4	8	8
Cervix	Lymphocytic Leukemia	3	5	8	4	7	12
Cervix	Melanoma	1	1	2	4	5	6
Cervix	Non-Hodgkin's Lymphoma	3	5	8	4	7	12
Cervix	Oral Cavity/Pharynx	1	4	5	4	5	9
Cervix	Ovary	1	1	2	4	5	6
Cervix	Pancreas	2	2	4	4	6	8
Cervix	Prostate	2	4	6	4	6	10
Cervix	Rectum	2	5	7	4	6	11
Cervix	Testis	2	4	6	4	6	10
Cervix	Thyroid	3	3	6	2	5	8
Colon	Endometrium	0	2	2	4	4	6
Colon	Esophagus/Stomach	0	1	1	4	4	5
Colon	Kidney	1	1	2	4	5	6
Colon	Lung	1	0	1	4	5	5
Colon	Lymphocytic Leukemia	2	1	3	4	6	7
Colon	Melanoma	0	0	0	4	4	4
Colon	Non-Hodgkin's Lymphoma	0	1	1	4	4	5
Colon	Oral Cavity/Pharynx	0	1	1	4	4	5
Colon	Ovary	1	0	1	4	5	5
Colon	Pancreas	2	1	3	4	6	7
Colon	Prostate	2	1	3	4	6	7
Colon	Rectum	1	1	2	4	5	6
Colon	Testis	2	1	3	4	6	7
Colon	Thyroid	2	1	3	2	4	5
Endometrium	Esophagus/Stomach	1	1	2	4	5	6
Endometrium	Kidney	1	2	3	4	5	7
Endometrium	Lung	0	2	2	4	4	6
Endometrium	Lymphocytic Leukemia	1	2	3	4	5	7
Endometrium	Melanoma	0	0	0	4	4	4
Endometrium	Non-Hodgkin's Lymphoma	1	0	1	4	5	5
Endometrium	Oral Cavity/Pharynx	1	1	2	4	5	6
Endometrium	Ovary	0	1	1	4	4	5
Endometrium	Pancreas	2	2	4	4	6	8
Endometrium	Prostate	1	2	3	4	5	7
Endometrium	Rectum	1	1	2	4	5	6
Endometrium	Testis	1	1	2	4	5	6
Endometrium	Thyroid	1	2	3	2	3	5
Esophagus/Stomach	Kidney	2	1	3	4	6	7
Esophagus/Stomach	Lung	0	2	2	4	4	6
Esophagus/Stomach	Lymphocytic Leukemia	1	2	3	4	5	7
Esophagus/Stomach	Melanoma	0	0	0	4	4	4
Esophagus/Stomach	Non-Hodgkin's Lymphoma	2	0	2	4	6	6
Esophagus/Stomach	Oral Cavity/Pharynx	3	0	3	4	7	7
Esophagus/Stomach	Ovary	1	1	2	4	5	6
Esophagus/Stomach	Pancreas	0	3	3	4	4	7
Esophagus/Stomach	Prostate	2	1	3	4	6	7
Esophagus/Stomach	Rectum	2	1	3	4	6	7
Esophagus/Stomach	Testis	1	2	3	4	5	7
Esophagus/Stomach	Thyroid	0	2	2	2	2	4
Kidney	Lung	0	2	2	4	4	6
Kidney	Lymphocytic Leukemia	2	4	6	4	6	10
Kidney	Melanoma	1	1	2	4	5	6
Kidney	Non-Hodgkin's Lymphoma	1	2	3	4	5	7
Kidney	Oral Cavity/Pharynx	4	3	7	4	8	11
Kidney	Ovary	1	3	4	4	5	8
Kidney	Pancreas	1	3	4	4	5	8
Kidney	Prostate	6	1	7	4	10	11
Kidney	Rectum	1	4	5	4	5	9
Kidney	Testis	2	3	5	4	6	9
Kidney	Thyroid	4	1	5	2	6	7
Lung	Lymphocytic Leukemia	3	1	4	4	7	8
Lung	Melanoma	0	1	1	4	4	5
Lung	Non-Hodgkin's Lymphoma	2	2	4	4	6	8
Lung	Oral Cavity/Pharynx	1	3	4	4	5	8
Lung	Ovary	1	0	1	4	5	5
Lung	Pancreas	4	1	5	4	8	9
Lung	Prostate	0	3	3	4	4	7
Lung	Rectum	2	0	2	4	6	6
Lung	Testis	2	2	4	4	6	8
Lung	Thyroid	2	3	5	2	4	7
Lymphocytic Leukemia	Melanoma	2	1	3	4	6	7
Lymphocytic Leukemia	Non-Hodgkin's Lymphoma	4	4	8	4	8	12
Lymphocytic Leukemia	Oral Cavity/Pharynx	4	2	6	4	8	10
Lymphocytic Leukemia	Ovary	3	1	4	4	7	8
Lymphocytic Leukemia	Pancreas	7	0	7	4	11	11
Lymphocytic Leukemia	Prostate	2	5	7	4	6	11
Lymphocytic Leukemia	Rectum	6	2	8	4	10	12
Lymphocytic Leukemia	Testis	9	0	9	4	13	13
Lymphocytic Leukemia	Thyroid	3	4	7	2	5	9
Melanoma	Non-Hodgkin's Lymphoma	1	1	2	4	5	6
Melanoma	Oral Cavity/Pharynx	3	0	3	4	7	7
Melanoma	Ovary	2	0	2	4	6	6
Melanoma	Pancreas	1	1	2	4	5	6
Melanoma	Prostate	1	1	2	4	5	6
Melanoma	Rectum	0	2	2	4	4	6
Melanoma	Testis	2	1	3	4	6	7
Melanoma	Thyroid	2	0	2	2	4	4
Non-Hodgkin's Lymphoma	Oral Cavity/Pharynx	4	2	6	4	8	10
Non-Hodgkin's Lymphoma	Ovary	2	0	2	4	6	6
Non-Hodgkin's Lymphoma	Pancreas	1	4	5	4	5	9
Non-Hodgkin's Lymphoma	Prostate	0	6	6	4	4	10
Non-Hodgkin's Lymphoma	Rectum	4	3	7	4	8	11
Non-Hodgkin's Lymphoma	Testis	3	4	7	4	7	11
Non-Hodgkin's Lymphoma	Thyroid	5	2	7	2	7	9
Oral Cavity/Pharynx	Ovary	3	1	4	4	7	8
Oral Cavity/Pharynx	Pancreas	2	3	5	4	6	9
Oral Cavity/Pharynx	Prostate	5	3	8	4	9	12
Oral Cavity/Pharynx	Rectum	3	2	5	4	7	9
Oral Cavity/Pharynx	Testis	3	3	6	4	7	10
Oral Cavity/Pharynx	Thyroid	4	3	7	2	6	9
Ovary	Pancreas	1	1	2	4	5	6
Ovary	Prostate	0	3	3	4	4	7
Ovary	Rectum	1	1	2	4	5	6
Ovary	Testis	3	1	4	4	7	8
Ovary	Thyroid	2	1	3	2	4	5
Pancreas	Prostate	2	3	5	4	6	9
Pancreas	Rectum	3	2	5	4	7	9
Pancreas	Testis	6	1	7	4	10	11
Pancreas	Thyroid	3	3	6	2	5	8
Prostate	Rectum	3	4	7	4	7	11
Prostate	Testis	2	4	6	4	6	10
Prostate	Thyroid	4	4	8	2	6	10
Rectum	Testis	5	2	7	4	9	11
Rectum	Thyroid	0	5	5	2	2	7
Testis	Thyroid	3	4	7	2	5	9
