# Supplementary material for: Pan-cancer study detects genetic risk variants and shared genetic basis in two large cohorts
Source: Nat Commun. 2020 Sep 4;11:4423. doi: 10.1038/s41467-020-18246-6 (PMC7473862; doi:10.1038/s41467-020-18246-6)
Supplement: Supplementary file 9 — Supplementary Data 7 [file 41467_2020_18246_MOESM9_ESM.xlsx]

## Sheet: Supplementary Data 7
Supplementary Data 7. Functional annotations for the 100 one- and bidirectional ASSET pleiotropic variants.
Variant	Chromosome	Position	Locus	REF (Reference Allele)	ALT (Effect Allele)	DeepSEA Functional Score1	Chromatin State2	Enhancer3	Chromatin Interaction4	eQTL5	CADD6	RegulomeDB7
rs6587551	1	150952674	1q21.3	T	C	0.084	5			1	5.694	7
rs1398148	1	204458328	1q32.1	G	C	0.316	5			1	1.126	7
rs7568458	2	85788175	2p11.2	A	T	0.135	1			1	3.844	1b
rs10175462	2	113988492	2q13	A	G	0.041	15	enhancer	HiC	1	8.402	5
rs10179592	2	121246568	2q14.2	C	T	0.09					4.121	5
rs112363956	2	121406447	2q14.2	A	G	0.331					0.051	6
rs77282844	2	173297871	2q31.1	A	G	0.054	7			1	0.665	5
rs2349073	2	202186986	2q33.1	A	C	0.492	15			1	0.658	6
rs72951831	2	217957699	2q35	T	G	0.065		enhancer	HiC		1.609	2b
rs646157	3	27352143	3p24.1	A	T	0.145	15			1	5.506	6
rs6801665	3	87209149	3p11.2	C	T	0.154	15			1	4.991	6
rs2293607	3	169482335	3q26.2	C	T	0.047	1			1	3.641
rs6853490	4	95544718	4q22.3	G	A	0.231	5			1	9.81	2b
rs10007915	4	106065308	4q24	G	C	0.021	15			1	11.76	2b
rs148297846	5	1298017	5p15.33	A	G	0.235					1.713	6
rs35407	5	33946571	5p13.2	G	A	0.139	15			1	2.493	7
rs10941679	5	44706498	5p12	G	A	0.157	15			1	4.526	6
rs7709971	5	56007339	5q11.2	A	G	0.044	15			1	5.016	4
rs7717417	5	141686532	5q31.3	G	A	0.189					1.087	6
rs31864	5	158220193	5q33.3	G	A	0.051		enhancer	HiC		4.592	5
rs17190106	6	31013351	6p21.33	A	G	0.063	14			1	11.71	7
rs130071	6	31116210	6p21.33	A	G	0.006	5			1	7.875	2b
rs3016018	6	31314106	6p21.33	G	C	0.281	15			1	8.906	6
rs9266766	6	31351675	6p21.33	C	G	0.168	15			1	5.914	7
rs114060326	6	31492016	6p21.33	C	G	0.208	15			1	4.656	6
rs34451818	6	31583841	6p21.33	G	C	0.152	15	dyadic	HiC	1	3.065	4
rs2763979	6	31794592	6p21.33	T	C	0.095	2			1	6.167	1f
rs2070600	6	32151443	6p21.32	T	C	0.001	4	enhancer	HiC	1	24.5	4
rs2395191	6	32447085	6p21.32	C	T	0.192	14			1	0.011	5
rs34563311	6	32555051	6p21.32	T	C	0.376	15			1	0.823	7
rs9270747	6	32568292	6p21.32	G	A	0.367	15			1	3.192	7
rs535777	6	32577633	6p21.32	C	G	0.033	15	enhancer	EP	1	10.99	2b
rs73728618	6	32591567	6p21.32	A	T	0.378	15	enhancer	EP	1	4.453	3a
rs9273501	6	32628361	6p21.32	A	T	0.079	14	enhancer	HiC	1	11.44	4
rs3117245	6	33069567	6p21.32	A	C	0.262	9			1	7.502	5
rs4714481	6	41521110	6p21.1	C	T	0.167	5	enhancer	HiC	1	0.66	3a
rs339351	6	117200434	6q22.1	A	C	0.153	14			1	0.493	6
rs9397437	6	151952332	6q25.1	A	G	0.055		enhancer	HiC		3.709	5
rs910416	6	152432902	6q25.1	T	C	0.038		enhancer	HiC		1.38	5
rs12194182	6	160834515	6q25.3	C	T	0.281	15			1	2.014	7
rs10486567	7	27976563	7p15.2	A	G	0.004	15	enhancer	HiC	1	17.16	3a
rs6465658	7	97816638	7q21.3	C	G	0.095	5	dyadic	HiC	1	0.582	1f
rs146851087	8	127846930	8q24.21	A	G	0.183					0.505
rs11775030	8	127911006	8q24.21	A	G	0.308		enhancer	HiC		0.718	7
8:127966937_CCTT_C	8	127966937	8q24.21	C	CCTT	0.184					1.29
rs78809737	8	128104218	8q24.21	A	G	0.093		enhancer	HiC		2.816	4
rs144898130	8	128324075	8q24.21	T	C	0.189					3.162	5
rs62516012	8	128335526	8q24.21	G	C	0.147					8.372	4
rs113661590	8	128367510	8q24.21	A	G	0.342	15			1	0.472	5
rs146836668	8	128380384	8q24.21	A	G	0.189					6.824	5
rs117952826	8	128383415	8q24.21	T	C	0.071					2.668	4
rs116846195	8	128386267	8q24.21	A	G	0.389					1.152	5
rs6983267	8	128413305	8q24.21	T	G	0.003	15	enhancer		1	20.2	4
rs79101886	8	128413783	8q24.21	T	G	0.019	15	enhancer		1	15.54	4
rs56868629	8	128444786	8q24.21	A	G	0.223	15			1	0.937	5
rs78449170	8	128445011	8q24.21	C	T	0.087					1.431	5
rs28451337	8	128465187	8q24.21	T	C	0.154	15	enhancer		1	4.181	5
rs12549761	8	128540776	8q24.21	G	C	0.145					2.124	5
rs10094872	8	128719884	8q24.21	T	A	0.009		enhancer	HiC		17.18	2b
9:21964331_CA_C	9	21964331	9p21.3	C	CA	0.093					12.63
9:110893720_GTATT_G	9	110893720	9q31.2	G	GTATT	0.045		enhancer	HiC		1.256
rs10828247	10	21822856	10p12.31	G	A	0.021	1			1	9.224	2b
rs7076948	10	51558125	10q11.23	C	T	0.097	15			1	4.664	7
rs10995193	10	64288082	10q21.2	T	A	0.496		enhancer	HiC		1.894	3a
rs11813268	10	105682296	10q24.33	T	C	0.266	15			1	2.951	7
rs45631632	10	123342707	10q26.13	A	G	0.136	15	enhancer		1	0.377	3a
rs45631563	10	123349324	10q26.13	T	A	0.018					16.16	4
rs12275055	11	68981359	11q13.3	G	A	0.078	14	enhancer	HiC	1	3.193	5
rs554219	11	69331642	11q13.3	G	C	0.035					2.145	5
rs1126809	11	89017961	11q14.3	A	G	0.008					29.4	7
rs7297051	12	28174817	12p11.22	T	C	0.032		enhancer	HiC		4.032	4
rs61938101	12	96037389	12q22	T	A	0.058	15	enhancer	HiC	1	3.978	5
rs725677	12	115814865	12q24.21	T	C	0.008					8.895	4
rs58658771	15	33001734	15q13.3	A	T	0.004	14	enhancer	HiC	1	11.29	2b
rs2335	16	52624446	16q12.2	G	T	0.087					3.727
rs7193144	16	53810686	16q12.2	C	T	0.27	5			1	2.429	6
rs11150296	16	80644663	16q23.2	C	T	0.231		enhancer	HiC		1.332	5
rs117382825	16	89262162	16q24.3	T	C	0.172	14	enhancer	HiC	1	0.045	2b
rs4499232	16	89576507	16q24.3	C	T	0.368	5			1	0.648	6
rs1006548	16	89844043	16q24.3	C	T	0.2	5			1	1.025	6
rs4785767	16	90106525	16q24.3	C	T	0.223	4			1	0.274	5
rs78378222	17	7571752	17p13.1	G	T	0.005	4			1	15.93	2b
rs62070652	17	29221277	17q11.2	T	C	0.105	5			1	3.767	7
rs17138476	17	36075605	17q12	T	C	0.157					1.298	5
rs62073542	17	36079565	17q12	A	G	0.018		enhancer			14.56	5
rs11263763	17	36103565	17q12	A	G	0.019					9.509	3a
rs3072094	17	43798348	17q21.31	TTTG	T	0.125	14			1	0.636	6
rs2532389	17	44311107	17q21.31	C	G	0.419	15			1	0.602	7
rs9911515	17	69115358	17q24.3	G	A	0.059					2.707	7
rs4939827	18	46453463	18q21.1	C	T	0.07		enhancer	HiC		10.94	5
rs7250689	19	38753625	19q13.2	C	T	0.035	15	enhancer	HiC	1	4.313	1f
rs2659052	19	51343737	19q13.33	C	G	0.194	14			1	1.883	7
rs111362352	19	51365440	19q13.33	T	C	0.301	14			1	0.074	5
rs17401449	20	32067945	20q11.21	G	A	0.137	15			1	7.495	5
rs1204552	20	34638903	20q11.23	A	T	0.01	1			1	1.442	4
rs150260898	20	35237202	20q11.23	G	A	0.141	4			1	6.026	6
rs34978822	20	62291599	20q13.33	G	C	0.183	5	enhancer	HiC	1	4.208	7
rs73169065	22	41009707	22q13.2	T	A	0.443					2.294	6
rs5759167	22	43500212	22q13.2	T	G	0.004	7	enhancer	EP	1	5.377	2b
rs73179053	22	43501620	22q13.2	C	T	0.328	14			1	3.012	7
1DeepSEA functional score: range 0 (most likely to be functional) to 1 (least likely to be functional)
2Chromatin state: The most common 15-core chromatin state across 127 tissue/cell types
3Dyadic = ambiguous regions with features indicative of promoters, enhancer and/or both
4EP = Enhancer - promoter interaction
5eQTL: 1 if SNP is an eQTL in at least one database (GTEx v8 and/or BIOS QTL)
6CADD: log10 scaled score (-10*log10(rank/total)) ranking a variant relative to all possible substitutions of the human genome. A score ≥ 10 indicates that it is predicted to be in the 10% most deleterious substitutions that you can do to the human genomes
7RegulomeDB: Categorical score from 1a to 7, with 1a denoting a SNP with the most biological evidence to be a regulatory element
