# Supplementary material for: Pan-cancer study detects genetic risk variants and shared genetic basis in two large cohorts
Source: Nat Commun. 2020 Sep 4;11:4423. doi: 10.1038/s41467-020-18246-6 (PMC7473862; doi:10.1038/s41467-020-18246-6)
Supplement: Supplementary file 10 — Supplementary Data 8 [file 41467_2020_18246_MOESM10_ESM.xlsx]

## Sheet: Supplementary Data 8
Supplementary Data 8. Cross-cancer genetic correlations and 95% confidence intervals (CIs) calculated via LD-score regression (LDSC) for all 153 cancer pairs calculated from summary statistics for genome-wide association analyses conducted in the UK Biobank alone.
Cancer Site 1	Cancer Site 2	Genetic Correlation (rg)	95% CI Lower	95% CI Upper	P
Bladder	Breast	0.1688	-0.103052	0.440652	0.2235
Bladder	Cervix	0.0424	-0.246504	0.331304	0.7736
Bladder	Colon	0.3261	-0.262684	0.914884	0.2776
Bladder	Endometrium	-0.175	-0.623056	0.273056	0.4439
Bladder	Esophagus/Stomach	0.7011	-0.80516	2.20736	0.3616
Bladder	Kidney	0.149	-0.591292	0.889292	0.6932
Bladder	Lung	0.0576	-0.459056	0.574256	0.827
Bladder	Lymphocytic Leukemia	0.4573	-0.11698	1.03158	0.1186
Bladder	Melanoma	0.3923	-0.06732	0.85192	0.0944
Bladder	Non-Hodgkin's Lymphoma	0.1428	-0.499688	0.785288	0.6632
Bladder	Oral Cavity/Pharynx	NA	NA	NA	NA
Bladder	Ovary	0.2184	-1.00307	1.43987	0.726
Bladder	Pancreas	0.1293	-0.816596	1.0752	0.7887
Bladder	Prostate	-0.2313	-0.52824	0.06564	0.1268
Bladder	Rectum	-0.083	-0.725292	0.559292	0.8001
Bladder	Testis	0.0279	-0.350772	0.406572	0.8853
Bladder	Thyroid	0.0904	-0.485252	0.666052	0.7584
Breast	Cervix	0.1277	-0.046544	0.301944	0.1509
Breast	Colon	0.2275	-0.081984	0.536984	0.1498
Breast	Endometrium	0.235	0.037628	0.432372	0.0196
Breast	Esophagus/Stomach	0.4792	-0.304408	1.26281	0.2307
Breast	Kidney	0.1477	-0.288204	0.583604	0.5065
Breast	Lung	0.2713	0.040216	0.502384	0.0214
Breast	Lymphocytic Leukemia	-0.0085	-0.30152	0.28452	0.9546
Breast	Melanoma	0.0556	-0.160588	0.271788	0.6141
Breast	Non-Hodgkin's Lymphoma	0.0184	-0.181128	0.217928	0.8564
Breast	Oral Cavity/Pharynx	NA	NA	NA	NA
Breast	Ovary	-0.0255	-0.432984	0.381984	0.9024
Breast	Pancreas	0.0081	-0.381548	0.397748	0.9675
Breast	Prostate	0.0717	-0.054328	0.197728	0.265
Breast	Rectum	0.1688	-0.089528	0.427128	0.2001
Breast	Testis	-0.0068	-0.197704	0.184104	0.9444
Breast	Thyroid	0.0761	-0.158708	0.310908	0.5254
Cervix	Colon	0.2775	-0.373024	0.928024	0.4031
Cervix	Endometrium	0.2259	-0.06222	0.51402	0.1245
Cervix	Esophagus/Stomach	-0.3049	-1.04558	0.435784	0.4197
Cervix	Kidney	0.0042	-0.392112	0.400512	0.9834
Cervix	Lung	0.145	-0.174088	0.464088	0.3731
Cervix	Lymphocytic Leukemia	-0.2307	-0.739908	0.278508	0.3745
Cervix	Melanoma	-0.0112	-0.2317	0.2093	0.9207
Cervix	Non-Hodgkin's Lymphoma	-0.2822	-0.529356	-0.035044	0.0252
Cervix	Oral Cavity/Pharynx	NA	NA	NA	NA
Cervix	Ovary	0.177	-0.354356	0.708356	0.5139
Cervix	Pancreas	0.3397	-0.283972	0.963372	0.2857
Cervix	Prostate	0.171	0.018904	0.323096	0.0275
Cervix	Rectum	0.1222	-0.39328	0.63768	0.6421
Cervix	Testis	0.0016	-0.250456	0.253656	0.9902
Cervix	Thyroid	-0.1444	-0.393124	0.104324	0.255
Colon	Endometrium	0.3973	-0.149148	0.943748	0.1541
Colon	Esophagus/Stomach	0.5763	-0.990916	2.14352	0.4711
Colon	Kidney	-0.4117	-1.35426	0.530864	0.392
Colon	Lung	0.2071	-0.402068	0.816268	0.5052
Colon	Lymphocytic Leukemia	0.213	-0.423216	0.849216	0.5117
Colon	Melanoma	-0.1432	-0.581652	0.295252	0.5219
Colon	Non-Hodgkin's Lymphoma	0.2905	-0.146776	0.727776	0.1929
Colon	Oral Cavity/Pharynx	NA	NA	NA	NA
Colon	Ovary	-0.0614	-1.16488	1.04208	0.9131
Colon	Pancreas	0.3675	-0.517832	1.25283	0.4159
Colon	Prostate	-0.0737	-0.398864	0.251464	0.6569
Colon	Rectum	1.3082	0.414048	2.20235	0.0041
Colon	Testis	-0.175	-0.618744	0.268744	0.4396
Colon	Thyroid	0.0013	-0.570432	0.573032	0.9963
Endometrium	Esophagus/Stomach	-0.0462	-0.910756	0.818356	0.9165
Endometrium	Kidney	0.3819	-0.305864	1.06966	0.2764
Endometrium	Lung	0.2207	-0.155816	0.597216	0.2506
Endometrium	Lymphocytic Leukemia	-0.2681	-0.879228	0.343028	0.39
Endometrium	Melanoma	0.1343	-0.18322	0.45182	0.407
Endometrium	Non-Hodgkin's Lymphoma	-0.0381	-0.323868	0.247668	0.7939
Endometrium	Oral Cavity/Pharynx	NA	NA	NA	NA
Endometrium	Ovary	-0.0025	-0.791988	0.786988	0.995
Endometrium	Pancreas	-0.2576	-1.01632	0.501116	0.5058
Endometrium	Prostate	0.0966	-0.11606	0.30926	0.3734
Endometrium	Rectum	-0.3105	-0.773844	0.152844	0.189
Endometrium	Testis	-0.3646	-0.700348	-0.028852	0.0333
Endometrium	Thyroid	0.218	-0.238092	0.674092	0.3489
Esophagus/Stomach	Kidney	-0.2207	-1.7154	1.274	0.7723
Esophagus/Stomach	Lung	1.6859	-0.885816	4.25762	0.1988
Esophagus/Stomach	Lymphocytic Leukemia	-0.6586	-2.39516	1.07796	0.4573
Esophagus/Stomach	Melanoma	-0.5528	-1.74801	0.642408	0.3646
Esophagus/Stomach	Non-Hodgkin's Lymphoma	0.5771	-0.519324	1.67352	0.3023
Esophagus/Stomach	Oral Cavity/Pharynx	NA	NA	NA	NA
Esophagus/Stomach	Ovary	-1.0988	-3.92316	1.72556	0.4457
Esophagus/Stomach	Pancreas	-0.1274	-2.10504	1.85024	0.8995
Esophagus/Stomach	Prostate	-0.1981	-0.804328	0.408128	0.5219
Esophagus/Stomach	Rectum	0.906	-0.602808	2.41481	0.2392
Esophagus/Stomach	Testis	-0.1795	-0.871772	0.512772	0.6113
Esophagus/Stomach	Thyroid	-0.3928	-1.53979	0.754192	0.5022
Kidney	Lung	0.5006	-0.316916	1.31812	0.2301
Kidney	Lymphocytic Leukemia	-0.3735	-1.14574	0.39874	0.3432
Kidney	Melanoma	-0.1239	-0.714252	0.466452	0.6809
Kidney	Non-Hodgkin's Lymphoma	-0.2722	-0.76024	0.21584	0.2744
Kidney	Oral Cavity/Pharynx	NA	NA	NA	NA
Kidney	Ovary	-0.0926	-2.05574	1.87054	0.9263
Kidney	Pancreas	-0.2211	-1.48118	1.03898	0.7309
Kidney	Prostate	0.0454	-0.340328	0.431128	0.8176
Kidney	Rectum	-0.2136	-1.03092	0.60372	0.6085
Kidney	Testis	0.0936	-0.466372	0.653572	0.7431
Kidney	Thyroid	-0.0862	-0.847268	0.674868	0.8244
Lung	Lymphocytic Leukemia	-0.247	-0.919084	0.425084	0.4715
Lung	Melanoma	-0.3999	-0.804052	0.004252	0.0524
Lung	Non-Hodgkin's Lymphoma	0.258	-0.23102	0.74702	0.3012
Lung	Oral Cavity/Pharynx	NA	NA	NA	NA
Lung	Ovary	-0.3444	-1.25698	0.568176	0.4595
Lung	Pancreas	0.2022	-0.520256	0.924656	0.5833
Lung	Prostate	0.059	-0.253816	0.371816	0.7116
Lung	Rectum	0.4565	-0.017624	0.930624	0.0591
Lung	Testis	-0.2799	-0.663668	0.103868	0.1528
Lung	Thyroid	0.1444	-0.288956	0.577756	0.5136
Lymphocytic Leukemia	Melanoma	-0.4137	-0.860776	0.033376	0.0697
Lymphocytic Leukemia	Non-Hodgkin's Lymphoma	0.2045	-0.308236	0.717236	0.4344
Lymphocytic Leukemia	Oral Cavity/Pharynx	NA	NA	NA	NA
Lymphocytic Leukemia	Ovary	-0.2753	-1.31822	0.767616	0.6049
Lymphocytic Leukemia	Pancreas	-0.1042	-1.33822	1.12982	0.8685
Lymphocytic Leukemia	Prostate	0.039	-0.212468	0.290468	0.7612
Lymphocytic Leukemia	Rectum	0.2571	-0.604908	1.11911	0.5588
Lymphocytic Leukemia	Testis	-0.1434	-0.706508	0.419708	0.6177
Lymphocytic Leukemia	Thyroid	-0.1296	-0.752096	0.492896	0.6832
Melanoma	Non-Hodgkin's Lymphoma	0.0225	-0.258172	0.303172	0.8752
Melanoma	Oral Cavity/Pharynx	NA	NA	NA	NA
Melanoma	Ovary	0.576	-0.365192	1.51719	0.2303
Melanoma	Pancreas	-0.2032	-0.85	0.4436	0.5379
Melanoma	Prostate	0.0002	-0.215988	0.216388	0.9984
Melanoma	Rectum	-0.054	-0.445608	0.337608	0.7871
Melanoma	Testis	0.3976	0.088312	0.706888	0.0117
Melanoma	Thyroid	0.0754	-0.314836	0.465636	0.705
Non-Hodgkin's Lymphoma	Oral Cavity/Pharynx	NA	NA	NA	NA
Non-Hodgkin's Lymphoma	Ovary	0.2113	-0.827696	1.2503	0.6902
Non-Hodgkin's Lymphoma	Pancreas	-0.3785	-1.08861	0.331608	0.2961
Non-Hodgkin's Lymphoma	Prostate	-0.251	-0.593216	0.091216	0.1507
Non-Hodgkin's Lymphoma	Rectum	0.3591	-0.022512	0.740712	0.0652
Non-Hodgkin's Lymphoma	Testis	-0.2882	-0.814656	0.238256	0.2833
Non-Hodgkin's Lymphoma	Thyroid	0.158	-0.308872	0.624872	0.5072
Oral Cavity/Pharynx	Ovary	NA	NA	NA	NA
Oral Cavity/Pharynx	Pancreas	NA	NA	NA	NA
Oral Cavity/Pharynx	Prostate	NA	NA	NA	NA
Oral Cavity/Pharynx	Rectum	NA	NA	NA	NA
Oral Cavity/Pharynx	Testis	NA	NA	NA	NA
Oral Cavity/Pharynx	Thyroid	NA	NA	NA	NA
Ovary	Pancreas	0.6115	-1.11056	2.33356	0.4864
Ovary	Prostate	-0.2704	-0.825276	0.284476	0.3396
Ovary	Rectum	0.2721	-0.619504	1.1637	0.5497
Ovary	Testis	-0.1264	-0.780844	0.528044	0.7051
Ovary	Thyroid	-0.3185	-1.28145	0.644448	0.5168
Pancreas	Prostate	0.1346	-0.347952	0.617152	0.5846
Pancreas	Rectum	0.3573	-0.432384	1.14698	0.3751
Pancreas	Testis	-0.1037	-0.772452	0.565052	0.7611
Pancreas	Thyroid	-0.0335	-0.831612	0.764612	0.9343
Prostate	Rectum	-0.2553	-0.551456	0.040856	0.0912
Prostate	Testis	0.072	-0.143992	0.287992	0.5135
Prostate	Thyroid	0.3336	0.108004	0.559196	0.0037
Rectum	Testis	0.3549	-0.043372	0.753172	0.0807
Rectum	Thyroid	-0.0506	-0.482192	0.380992	0.8184
Testis	Thyroid	0.0649	-0.25654	0.38634	0.6922
